# Supplementary material for: The impact of school heavy metal exposure on children's gut microbiota: The mediating role of environmental microorganisms
Source: Imeta. 2025 Mar 25;4(2):e70021. doi: 10.1002/imt2.70021 (PMC11995171; doi:10.1002/imt2.70021)
Supplement: Supplementary file 2 — Table S1. Distribution of heavy metal content at each collection site (μg/g). Table S2. Principal component analysis of heavy metals. Table S3. Linear Discriminant Analysis (LDA) Effect Size analysis' significant results of environmental microorganisms in different sites. Table S4. Fold change method's significant results of indoor microorganisms in different pollution levels. Table S5. Enrichment results of differential Kyoto Encyclopedia of Genes and Genomes (KEGG) Orthology (KO) in KEGG map. Table S6. Redundancy Analysis (RDA) results for heavy metals. Table S7. Results of Mantel test. Table S8. Fourth‐corner analysis results. Table S9. The Weighted Gene Co‐Expression Network Analysis modules result. [file IMT2-4-e70021-s002.xlsx]

## Sheet: Table S1
Table S1. Distribution of heavy metal content at each collection site (μg/g).
Position	Heavy metal	Mean±SD	Min~Max	P25~P75
Indoor
	Mn	537.09±95.72	229.07~714.25	489.95~592.18
	Pb	130.04±83.45	25.78~461.62	95.57~133.31
	Cu	108.45±48.14	25.22~309.95	78.70~124.07
	Cr	82.27±32.79	23.83~255.13	71.21~86.63
	V	51.83±11.17	19.08~77.99	46.54~58.92
	Ni	38.69±10.89	11.39~58.53	31.95~45.55
	Co	16.93±4.43	9.45~35.16	14.04~18.83
	Cd	4.12±1.03	1.41~6.70	3.54~4.82
Outdoor
	Mn	694.69±73.80	580.93~1096.48	652.33~719.16
	Pb	273.74±152.58	87.64~998.99	169.30~337.87
	Cr	100.66±25.09	72.35~208.28	88.92~100.94
	Cu	99.99±56.61	59.92~456.50	77.33~104.21
	V	74.25±6.80	59.47~109.39	70.17~77.90
	Ni	44.36±6.14	33.83~70.86	40.86~47.41
	Co	20.32±2.56	16.15~30.90	18.82~21.18
	Cd	4.48±0.60	2.76~6.67	4.16~4.79
Air-conditioning
	Mn	482.40±104.27	359.65~657.43	369.26~537.44
	Cu	181.66±32.50	130.26~247.33	161.49~189.54
	Pb	161.54±34.91	110.83~240.02	130.82~177.76
	Cr	108.32±52.86	56.49~260.63	62.09~138.43
	V	50.87±6.98	37.28~63.11	45.48~54.69
	Ni	48.37±9.65	35.84~65.13	40.42~52.69
	Co	24.02±8.89	12.84~35.99	16.27~34.98
	Cd	4.72±0.75	3.87~6.29	4.20~5.58
Note: Data were presented as mean ± standard deviation. P25 and P75 represent the 25% and 75% percentage point of the data. Air-conditioning was the air-conditioner filter sample.

## Sheet: Table S2
Table S2. Principal component analysis of heavy metals.
Metal	PCA1	PCA2	PCA3	PCA4
Indoor
Cd	-0.21	-0.3	0.1	-0.1
Co	-0.18	-0.26	-0.28	-0.14
Cr	-0.11	-0.16	0.51	0.11
Cu	-0.12	-0.35	0.05	0.31
Mn	-0.3	-0.02	-0.12	0.04
Ni	-0.22	-0.33	0.12	0.09
Pb	-0.14	-0.21	-0.23	-0.22
V	-0.32	0.05	-0.11	0.01
Value	8.96	3.67	1.75	1.37
Proportion(%)	38.96	15.94	7.59	5.95
Outdoor
Cd	-0.22	-0.2	-0.15	-0.05
Co	-0.25	-0.26	-0.01	0.02
Cr	-0.12	-0.04	-0.55	0.17
Cu	-0.03	-0.23	-0.07	-0.16
Mn	-0.25	-0.03	-0.25	0.17
Ni	-0.2	-0.35	-0.2	-0.1
Pb	-0.18	-0.23	0.12	-0.16
V	-0.32	0.02	0.01	-0.12
Zn	-0.06	0.16	0.1	0.37
Value	7.73	2.7	2.13	1.58
Proportion(%)	33.59	11.74	9.25	6.86
Air-conditioning
Cd	0.06	-0.07	-0.57	0.02
Co	-0.26	0.15	0.01	-0.07
Cr	0.18	-0.32	0.04	-0.14
Cu	0.14	0.37	0.17	-0.16
Mn	0.25	0.18	-0.09	0.13
Ni	0.27	0.12	0.06	-0.05
Pb	0.23	-0.2	-0.08	-0.16
V	0.2	0.3	-0.11	0.13
Value	12.73	4.69	2.83	1.48
Proportion(%)	55.33	20.37	12.32	6.45
Note: Air-conditioning was the air-conditioner filter sample.

## Sheet: Table S3
Table S3. Linear Discriminant Analysis (LDA) Effect Size analysis' significant results of environmental microorganisms in different site.
Biomarker names	Enriched groups	LDA value	p
o_Caulobacterales	Outdoor	4.021	<0.001
f_Xanthomonadaceae	Outdoor	4.083	<0.001
g_Pseudomonas	Outdoor	4.088	0.001
o_Xanthomonadales	Outdoor	4.097	<0.001
f_Hymenobacteraceae	Outdoor	4.149	<0.001
g_Sphingomonas	Outdoor	4.175	<0.001
o_Hyphomicrobiales	Outdoor	4.185	<0.001
o_Rhodospirillales	Outdoor	4.206	0.002
o_Cytophagales	Outdoor	4.218	<0.001
c_Cytophagia	Outdoor	4.218	<0.001
f_Paracoccaceae	Outdoor	4.232	0.035
g_Paracoccus	Outdoor	4.245	0.019
f_Sphingomonadaceae	Outdoor	4.26	<0.001
p_Bacteroidota	Outdoor	4.407	<0.001
f_Pseudomonadaceae	Outdoor	4.41	<0.001
o_Pseudomonadales	Outdoor	4.416	<0.001
o_Sphingomonadales	Outdoor	4.462	<0.001
g_Massilia	Outdoor	4.746	<0.001
f_Oxalobacteraceae	Outdoor	4.849	<0.001
c_Betaproteobacteria	Outdoor	4.92	<0.001
o_Burkholderiales	Outdoor	4.92	<0.001
c_Alphaproteobacteria	Outdoor	4.978	<0.001
p_Pseudomonadota	Outdoor	5.318	<0.001
k_Bacteria	Outdoor	5.355	<0.001
f_Enterobacteriaceae	Air-conditioning	4.03	<0.001
c_Dothideomycetes	Air-conditioning	4.097	0.016
g_Aspergillus	Air-conditioning	4.133	0.001
f_Aspergillaceae	Air-conditioning	4.158	0.001
o_Eurotiales	Air-conditioning	4.162	0.001
c_Eurotiomycetes	Air-conditioning	4.167	0.001
p_Ascomycota	Air-conditioning	4.471	0.002
k_Eukaryota	Air-conditioning	4.5	0.001
Note: Kingdom (k), Phylum (p), Class (c), Order (o), Family (f), Genus (g); LDA: Linear Discriminant Analysis.

## Sheet: Table S4
Table S4. Fold change method's significant results of indoor microorganisms in different pollution levels.
Biomarker names	Log2FC	p	Adjusted p	Log10p	Regulate
Slight pollution vs Moderate pollution
s_Beijerinckia sp. 28-YEA-48	14.099	6.20914e-09	0.000264137	3.57817	up-regulated
s_Laccaria amethystina	13.2003	1.4473e-07	0.00307842	2.51167	up-regulated
s_Cyanobacterium aponinum	12.502	4.00986e-07	0.00568598	2.24519	up-regulated
s_Clostridiales bacterium KA00134	-15.7937	1.24659e-06	0.0112838	1.94755	down-regulated
s_Rhizopus stolonifer	16.5369	1.4309e-06	0.0112838	1.94755	up-regulated
s_Chelativorans multitrophicus	-17.0791	1.5915e-06	0.0112838	1.94755	down-regulated
s_Novosphingobium flavum	9.66853	4.55679e-06	0.0271662	1.56597	up-regulated
s_Devosia sp. Root436	9.63647	6.01102e-06	0.0271662	1.56597	up-regulated
s_Sphingomonas sp. 2SG	10.076	6.40533e-06	0.0271662	1.56597	up-regulated
s_Cryobacterium sp. Y57	9.7361	7.00744e-06	0.0271662	1.56597	up-regulated
g_Botryobacter	8.89871	8.86525e-06	0.0271662	1.56597	up-regulated
s_Botryobacter ruber	8.89871	8.86525e-06	0.0271662	1.56597	up-regulated
s_Micromonospora sp. MH33	9.34943	1.12099e-05	0.0271662	1.56597	up-regulated
s_Anaeromyxobacter sp. PSR-1	9.43327	1.1384e-05	0.0271662	1.56597	up-regulated
s_Sphingobium sp. TCM1	9.61937	1.25254e-05	0.0271662	1.56597	up-regulated
s_Scytonema sp. PCC 10023	18.0444	1.61179e-05	0.0271662	1.56597	up-regulated
s_Occultella aeris	9.21323	1.95893e-05	0.0271662	1.56597	up-regulated
g_Pseudosporangium	8.97879	2.04044e-05	0.0271662	1.56597	up-regulated
s_Homoserinibacter sp. YIM 151385	9.29547	2.05481e-05	0.0271662	1.56597	up-regulated
s_Pseudosporangium sp. NEAU-24	8.99075	2.17532e-05	0.0271662	1.56597	up-regulated
s_Nocardioides jejuensis	9.28745	2.22103e-05	0.0271662	1.56597	up-regulated
s_Azoarcus sp. DN11	9.108	2.25927e-05	0.0271662	1.56597	up-regulated
s_Leucobacter massiliensis	16.4514	2.26591e-05	0.0271662	1.56597	up-regulated
s_Methylocystis sp. SC2	9.24186	2.29651e-05	0.0271662	1.56597	up-regulated
g_Homoserinibacter	9.13112	2.33607e-05	0.0271662	1.56597	up-regulated
s_Chromatiales bacterium USCg_Taylor	8.82038	2.39444e-05	0.0271662	1.56597	up-regulated
s_Xylariaceae sp. FL0804	8.92449	2.42368e-05	0.0271662	1.56597	up-regulated
g_Leeia	8.80675	2.43002e-05	0.0271662	1.56597	up-regulated
s_Microbacterium sp. SL62	12.702	2.47102e-05	0.0271662	1.56597	up-regulated
f_Lichinaceae	8.20715	2.50981e-05	0.0271662	1.56597	up-regulated
s_Streptomyces carminius	12.0679	2.51236e-05	0.0271662	1.56597	up-regulated
s_Halomonas alkalisoli	9.17468	2.57717e-05	0.0271662	1.56597	up-regulated
g_Siccationidurans	8.89274	2.74163e-05	0.0271662	1.56597	up-regulated
s_Siccationidurans arizonensis	8.89274	2.74163e-05	0.0271662	1.56597	up-regulated
c_Lichinomycetes	8.09653	2.96998e-05	0.0271662	1.56597	up-regulated
o_Lichinales	8.09653	2.96998e-05	0.0271662	1.56597	up-regulated
s_Sphingomonas sp. PAMB00755	9.0874	3.05703e-05	0.0271662	1.56597	up-regulated
g_Watsoniomyces	8.19604	3.33255e-05	0.0271662	1.56597	up-regulated
s_Watsoniomyces obsoletus	8.19604	3.33255e-05	0.0271662	1.56597	up-regulated
f_Lindgomycetaceae	8.2378	3.36334e-05	0.0271662	1.56597	up-regulated
s_Gordonia sp. WA4-43	9.18466	3.44411e-05	0.0271662	1.56597	up-regulated
s_Streptomyces sp. PSKA30	9.49449	3.48988e-05	0.0271662	1.56597	up-regulated
s_Arthrobacter sp. zg-Y820	9.11175	3.73601e-05	0.0271662	1.56597	up-regulated
s_Pseudoflavitalea sp. G-6-1-2	9.00436	3.76079e-05	0.0271662	1.56597	up-regulated
s_Chitiniphilus sp. CD1	8.77446	3.79724e-05	0.0271662	1.56597	up-regulated
s_Acidiphilium angustum	8.62825	3.85798e-05	0.0271662	1.56597	up-regulated
s_Cyanobium sp.	8.87631	3.9165e-05	0.0271662	1.56597	up-regulated
s_Rhizorhabdus phycosphaerae	8.9522	4.1542e-05	0.0271662	1.56597	up-regulated
s_Arthrobacter sp. P2b	8.6354	4.23827e-05	0.0271662	1.56597	up-regulated
s_Methylobacterium sp. WL120	8.58607	4.37382e-05	0.0271662	1.56597	up-regulated
s_Pseudoduganella danionis	14.922	4.40677e-05	0.0271662	1.56597	up-regulated
s_Diplodia seriata	8.57395	4.45541e-05	0.0271662	1.56597	up-regulated
s_Pseudonocardia sulfidoxydans	8.71362	4.46421e-05	0.0271662	1.56597	up-regulated
s_Castellaniella caeni	12.3398	4.51182e-05	0.0271662	1.56597	up-regulated
s_Aureobasidium sp. EXF-3399	8.38322	4.5256e-05	0.0271662	1.56597	up-regulated
g_Lasiodiplodia	8.36561	4.64717e-05	0.0271662	1.56597	up-regulated
s_Lasiodiplodia theobromae	8.36561	4.64717e-05	0.0271662	1.56597	up-regulated
s_Curtobacterium luteum	8.44916	4.64782e-05	0.0271662	1.56597	up-regulated
s_Bos-associated insect adintovirus 2	13.9105	4.77471e-05	0.0271662	1.56597	up-regulated
g_Novispirillum	9.04741	4.78036e-05	0.0271662	1.56597	up-regulated
s_Novispirillum itersonii	9.04741	4.78036e-05	0.0271662	1.56597	up-regulated
s_Streptomyces rubellomurinus	9.26804	4.83455e-05	0.0271662	1.56597	up-regulated
s_Rathayibacter oskolensis	9.09576	4.85161e-05	0.0271662	1.56597	up-regulated
g_Candidatus Nitrosotalea	8.65162	5.17605e-05	0.0271662	1.56597	up-regulated
s_Aeromonas molluscorum	-20.6632	5.37207e-05	0.0271662	1.56597	down-regulated
s_Bosea lathyri	8.4972	5.51633e-05	0.0271662	1.56597	up-regulated
g_Natronocella	8.9989	5.81134e-05	0.0271662	1.56597	up-regulated
s_Natronocella acetinitrilica	8.9989	5.81134e-05	0.0271662	1.56597	up-regulated
s_Caballeronia sp. AZ10_KS36	-17.2165	5.84033e-05	0.0271662	1.56597	down-regulated
s_Acholeplasma sp. CAG:878	-9.59523	5.99838e-05	0.0271662	1.56597	down-regulated
s_Agarivorans gilvus	-9.14559	5.99899e-05	0.0271662	1.56597	down-regulated
s_Spiroplasma culicicola	-9.95378	5.99958e-05	0.0271662	1.56597	down-regulated
s_Parcubacteria group bacterium GW2011_GWC2_38_7	-8.84012	5.99969e-05	0.0271662	1.56597	down-regulated
s_Tamlana crocina	-9.45912	6.00034e-05	0.0271662	1.56597	down-regulated
s_Proteus phage vB_PmiM_ZX7	-9.41444	6.00044e-05	0.0271662	1.56597	down-regulated
s_candidate division NC10 bacterium RBG_16_65_8	-9.22294	6.00093e-05	0.0271662	1.56597	down-regulated
g_Otariodibacter	-9.59754	6.00164e-05	0.0271662	1.56597	down-regulated
s_Otariodibacter oris	-9.59754	6.00164e-05	0.0271662	1.56597	down-regulated
s_Bertelyvirus BL9	-9.18287	6.00649e-05	0.0271662	1.56597	down-regulated
s_Rickettsiaceae bacterium 4572_127	-8.21287	6.00784e-05	0.0271662	1.56597	down-regulated
s_Antarcticibacterium sp. W02-3	-9.66881	6.01173e-05	0.0271662	1.56597	down-regulated
s_Streptomyces phage Tomas	-9.46801	6.01243e-05	0.0271662	1.56597	down-regulated
s_Salegentibacter sp. BDJ18	-9.14211	6.01449e-05	0.0271662	1.56597	down-regulated
s_Coprobacillus sp. CAG:698	-9.14999	6.01797e-05	0.0271662	1.56597	down-regulated
s_Spiroplasma endosymbiont of Megaselia nigra	-9.03576	6.02236e-05	0.0271662	1.56597	down-regulated
s_Delftia sp. 67-8	-9.17892	6.03999e-05	0.0271662	1.56597	down-regulated
s_Actinopolyspora erythraea	-8.78868	6.04181e-05	0.0271662	1.56597	down-regulated
s_Pakpunavirus zigelbrucke	-9.13386	6.05805e-05	0.0271662	1.56597	down-regulated
s_Muricauda sp. CAU 1633	-9.06906	6.05988e-05	0.0271662	1.56597	down-regulated
s_Ectobacillus panaciterrae	-8.95884	6.071e-05	0.0271662	1.56597	down-regulated
s_Rubrobacter calidifluminis	8.3819	6.07181e-05	0.0271662	1.56597	up-regulated
s_Pseudomonas sp. GM78	-9.30376	6.09809e-05	0.0271662	1.56597	down-regulated
g_Entomoplasma	-8.85145	6.11773e-05	0.0271662	1.56597	down-regulated
s_Entomoplasma melaleucae	-8.85145	6.11773e-05	0.0271662	1.56597	down-regulated
s_Colletotrichum incanum	8.52452	6.11836e-05	0.0271662	1.56597	up-regulated
s_Bacteroidetes bacterium MedPE-SWsnd-G2	-8.51628	6.1409e-05	0.0271662	1.56597	down-regulated
s_Caballeronia sp. GaOx3	-8.56485	6.27005e-05	0.0271662	1.56597	down-regulated
g_Pseudoflavitalea	8.61594	6.2972e-05	0.0271662	1.56597	up-regulated
s_Pseudochrobactrum sp. AO18b	-8.76813	6.32218e-05	0.0271662	1.56597	down-regulated
s_Pseudomonas sp. R4-34-07	-8.34909	6.50215e-05	0.0275089	1.56053	down-regulated
s_Penicillium steckii	8.91805	6.58398e-05	0.0275089	1.56053	up-regulated
s_Streptomyces phage ClubPenguin	-8.85578	6.69024e-05	0.0275089	1.56053	down-regulated
s_Sphingorhabdus pulchriflava	8.94843	6.71178e-05	0.0275089	1.56053	up-regulated
s_Chytriomyces confervae	8.71332	6.72525e-05	0.0275089	1.56053	up-regulated
p_Candidatus Micrarchaeota	8.40142	7.32359e-05	0.029671	1.52767	up-regulated
s_Neolewinella persica	18.9708	7.70013e-05	0.0309022	1.51001	up-regulated
s_Actinoplanes sp. TBRC 11911	8.50637	7.79568e-05	0.0309933	1.50873	up-regulated
g_Planctomicrobium	12.0223	8.07459e-05	0.0315131	1.50151	up-regulated
s_Planctomicrobium piriforme	12.0223	8.07459e-05	0.0315131	1.50151	up-regulated
s_Chitinophaga ginsengisoli	8.5311	8.751e-05	0.0337135	1.4722	up-regulated
s_Niabella ginsenosidivorans	8.06413	8.79689e-05	0.0337135	1.4722	up-regulated
s_Sphingobium sp. AntQ-1	8.58098	9.09875e-05	0.0341848	1.46617	up-regulated
s_Tautonia marina	8.19616	9.12716e-05	0.0341848	1.46617	up-regulated
s_Acidocella aminolytica	7.95084	9.19995e-05	0.0341848	1.46617	up-regulated
s_Aliidiomarina maris	-7.97225	9.24131e-05	0.0341848	1.46617	down-regulated
g_Streptomonospora	8.18711	9.44196e-05	0.0345871	1.46109	up-regulated
s_Gloeocapsa sp. DLM2.Bin57	11.2483	9.51269e-05	0.0345871	1.46109	up-regulated
o_Caliciales	8.13981	9.76606e-05	0.0349116	1.45703	up-regulated
f_Physciaceae	8.13981	9.76606e-05	0.0349116	1.45703	up-regulated
s_Candidatus Nitrospira inopinata	8.35777	0.000105006	0.0372247	1.42917	up-regulated
s_Actinoplanes rishiriensis	7.85043	0.000114768	0.0400551	1.39734	up-regulated
s_Plenodomus tracheiphilus	7.91174	0.000114874	0.0400551	1.39734	up-regulated
s_Arthrobacter sp. 24S4-2	8.20055	0.000119295	0.0411991	1.38511	up-regulated
s_Veillonella hominis	-14.0287	0.000120091	0.0411991	1.38511	down-regulated
s_Diaporthe batatas	8.28413	0.000123944	0.0420678	1.37605	up-regulated
g_Dinghuibacter	11.8529	0.000125603	0.0420678	1.37605	up-regulated
s_Dinghuibacter silviterrae	11.8529	0.000125603	0.0420678	1.37605	up-regulated
s_Pyxidicoccus sp. MSG2	8.02599	0.000126579	0.0420678	1.37605	up-regulated
g_Letharia	8.242	0.000130247	0.0428106	1.36845	up-regulated
f_Roseivirgaceae	13.2262	0.000131833	0.0428106	1.36845	up-regulated
g_Roseivirga	13.2262	0.000131833	0.0428106	1.36845	up-regulated
s_Magnetospirillum magnetotacticum	8.08977	0.000134502	0.0431105	1.36542	up-regulated
s_Rhizobiales bacterium 64-17	12.8463	0.000135484	0.0431105	1.36542	up-regulated
s_Aliiroseovarius halocynthiae	-19.1367	0.000135797	0.0431105	1.36542	down-regulated
s_Chitinimonas taiwanensis	8.54113	0.000137396	0.0432949	1.36356	up-regulated
s_Curtobacterium sp. MCSS17_008	8.19345	0.000142483	0.0445677	1.35098	up-regulated
s_Heterodermia speciosa	8.4953	0.000148792	0.0462017	1.33534	up-regulated
s_Terrimonas sp.	7.97237	0.00015006	0.0462576	1.33482	up-regulated
s_Tolypothrix sp. FACHB-123	8.2539	0.000152917	0.0467993	1.32976	up-regulated
s_Spirosoma luteum	8.22292	0.000154719	0.0470124	1.32779	up-regulated
g_Heterodermia	8.46879	0.000158277	0.0477525	1.321	up-regulated
s_Acaryochloris sp. _Moss Beach_	13.6647	0.000160334	0.0480324	1.31847	up-regulated
s_Herbaspirillum robiniae	8.27533	0.000161884	0.0481577	1.31733	up-regulated
Slight pollution vs Heavy pollution
s_Beijerinckia sp. 28-YEA-48	14.1145	7.99282e-09	0.000340014	3.4685	up-regulated
s_Laccaria amethystina	12.8537	3.13574e-07	0.00666972	2.17589	up-regulated
s_Cyanobacterium aponinum	12.5203	4.92334e-07	0.00698129	2.15606	up-regulated
s_Clostridiales bacterium KA00134	-15.6141	1.90496e-06	0.016342	1.78669	down-regulated
s_Rhizopus stolonifer	16.2032	2.5506e-06	0.016342	1.78669	up-regulated
s_Pseudoduganella danionis	18.0333	2.66623e-06	0.016342	1.78669	up-regulated
s_Chelativorans multitrophicus	-16.7825	2.6891e-06	0.016342	1.78669	down-regulated
s_Novosphingobium flavum	9.60357	6.24113e-06	0.0307965	1.5115	up-regulated
s_Acaryochloris sp. _Moss Beach_	17.2473	6.51548e-06	0.0307965	1.5115	up-regulated
s_Scytonema sp. PCC 10023	18.8391	9.90272e-06	0.0408704	1.38859	up-regulated
s_Streptomyces carminius	12.9206	1.05683e-05	0.0408704	1.38859	up-regulated
s_Anaeromyxobacter sp. PSR-1	9.30041	1.71572e-05	0.0435935	1.36058	up-regulated
s_Bradyrhizobium sp. CCBAU 51753	16.3922	1.7781e-05	0.0435935	1.36058	up-regulated
s_Microbacterium sp. SL62	13.091	1.88143e-05	0.0435935	1.36058	up-regulated
s_Devosia sp. Root436	9.04294	1.99762e-05	0.0435935	1.36058	up-regulated
s_Cryobacterium sp. Y57	9.1295	2.32575e-05	0.0435935	1.36058	up-regulated
g_Entomobacter	-2.46837	2.53845e-05	0.0435935	1.36058	down-regulated
s_Entomobacter blattae	-2.46837	2.53845e-05	0.0435935	1.36058	down-regulated
s_Sphingomonas sp. 2SG	9.29085	2.75363e-05	0.0435935	1.36058	up-regulated
s_Sphingobium sp. TCM1	9.24503	2.76205e-05	0.0435935	1.36058	up-regulated
s_Zavarzinia aquatilis	17.8325	3.15157e-05	0.0435935	1.36058	up-regulated
s_Neolewinella persica	20.3722	3.35059e-05	0.0435935	1.36058	up-regulated
g_Botryobacter	8.22354	3.57002e-05	0.0435935	1.36058	up-regulated
s_Botryobacter ruber	8.22354	3.57002e-05	0.0435935	1.36058	up-regulated
g_Siccationidurans	8.8318	3.62061e-05	0.0435935	1.36058	up-regulated
s_Siccationidurans arizonensis	8.8318	3.62061e-05	0.0435935	1.36058	up-regulated
s_Gloeocapsa sp. DLM2.Bin57	12.1491	3.87196e-05	0.0435935	1.36058	up-regulated
s_Occultella aeris	8.90322	3.8895e-05	0.0435935	1.36058	up-regulated
g_Planctomicrobium	12.7152	4.39007e-05	0.0435935	1.36058	up-regulated
s_Planctomicrobium piriforme	12.7152	4.39007e-05	0.0435935	1.36058	up-regulated
g_Pseudohongiella	18.1237	4.99355e-05	0.0435935	1.36058	up-regulated
s_Bosea lathyri	8.6178	5.36511e-05	0.0435935	1.36058	up-regulated
s_Halomonas alkalisoli	8.8246	5.38412e-05	0.0435935	1.36058	up-regulated
g_Pseudosporangium	8.50184	5.39449e-05	0.0435935	1.36058	up-regulated
s_Methylocystis sp. SC2	8.79787	5.58503e-05	0.0435935	1.36058	up-regulated
s_Pseudosporangium sp. NEAU-24	8.50934	5.75879e-05	0.0435935	1.36058	up-regulated
g_Dinghuibacter	12.6708	6.04142e-05	0.0435935	1.36058	up-regulated
s_Dinghuibacter silviterrae	12.6708	6.04142e-05	0.0435935	1.36058	up-regulated
s_Botrytis tulipae	17.5224	6.22777e-05	0.0435935	1.36058	up-regulated
g_Leeia	8.31975	6.54285e-05	0.0435935	1.36058	up-regulated
s_Rhizorhabdus phycosphaerae	8.75617	6.71498e-05	0.0435935	1.36058	up-regulated
s_Cyanobium sp.	8.6366	6.82008e-05	0.0435935	1.36058	up-regulated
s_Homoserinibacter sp. YIM 151385	8.63677	7.05301e-05	0.0435935	1.36058	up-regulated
s_Gordonia sp. WA4-43	8.8331	7.08326e-05	0.0435935	1.36058	up-regulated
s_Acholeplasma sp. CAG:878	-9.59523	7.0862e-05	0.0435935	1.36058	down-regulated
s_Agarivorans gilvus	-9.14559	7.08691e-05	0.0435935	1.36058	down-regulated
s_Spiroplasma culicicola	-9.95378	7.08759e-05	0.0435935	1.36058	down-regulated
s_Parcubacteria group bacterium GW2011_GWC2_38_7	-8.84012	7.08772e-05	0.0435935	1.36058	down-regulated
s_Tamlana crocina	-9.45912	7.08848e-05	0.0435935	1.36058	down-regulated
s_Proteus phage vB_PmiM_ZX7	-9.41444	7.08859e-05	0.0435935	1.36058	down-regulated
s_candidate division NC10 bacterium RBG_16_65_8	-9.22294	7.08917e-05	0.0435935	1.36058	down-regulated
g_Otariodibacter	-9.59754	7.08999e-05	0.0435935	1.36058	down-regulated
s_Otariodibacter oris	-9.59754	7.08999e-05	0.0435935	1.36058	down-regulated
s_Bertelyvirus BL9	-9.18287	7.09563e-05	0.0435935	1.36058	down-regulated
s_Rickettsiaceae bacterium 4572_127	-8.21287	7.0972e-05	0.0435935	1.36058	down-regulated
s_Antarcticibacterium sp. W02-3	-9.66881	7.10173e-05	0.0435935	1.36058	down-regulated
s_Streptomyces phage Tomas	-9.46801	7.10255e-05	0.0435935	1.36058	down-regulated
s_Salegentibacter sp. BDJ18	-9.14211	7.10494e-05	0.0435935	1.36058	down-regulated
s_Coprobacillus sp. CAG:698	-9.14999	7.109e-05	0.0435935	1.36058	down-regulated
s_Spiroplasma endosymbiont of Megaselia nigra	-9.03576	7.1141e-05	0.0435935	1.36058	down-regulated
s_Delftia sp. 67-8	-9.17892	7.13462e-05	0.0435935	1.36058	down-regulated
s_Actinopolyspora erythraea	-8.78868	7.13674e-05	0.0435935	1.36058	down-regulated
s_Pakpunavirus zigelbrucke	-9.13386	7.15563e-05	0.0435935	1.36058	down-regulated
s_Muricauda sp. CAU 1633	-9.06906	7.15776e-05	0.0435935	1.36058	down-regulated
s_Ectobacillus panaciterrae	-8.95884	7.17071e-05	0.0435935	1.36058	down-regulated
s_Pseudomonas sp. GM78	-9.30376	7.20223e-05	0.0435935	1.36058	down-regulated
g_Entomoplasma	-8.85145	7.22508e-05	0.0435935	1.36058	down-regulated
s_Entomoplasma melaleucae	-8.85145	7.22508e-05	0.0435935	1.36058	down-regulated
s_Bacteroidetes bacterium MedPE-SWsnd-G2	-8.51628	7.25203e-05	0.0435935	1.36058	down-regulated
s_Caballeronia sp. GaOx3	-8.56485	7.40226e-05	0.0435935	1.36058	down-regulated
s_Pseudochrobactrum sp. AO18b	-8.76813	7.46288e-05	0.0435935	1.36058	down-regulated
s_Actinoplanes sp. TBRC 11911	8.62841	7.5728e-05	0.0435935	1.36058	up-regulated
s_Candidatus Symbiopectobacterium sp. _North America_	-14.2512	7.61412e-05	0.0435935	1.36058	down-regulated
s_Pseudomonas sp. R4-34-07	-8.34909	7.67211e-05	0.0435935	1.36058	down-regulated
s_Azoarcus sp. DN11	8.45994	7.71537e-05	0.0435935	1.36058	up-regulated
s_Chromatiales bacterium USCg_Taylor	8.21632	7.82091e-05	0.0435935	1.36058	up-regulated
s_Streptomyces phage ClubPenguin	-8.85578	7.89069e-05	0.0435935	1.36058	down-regulated
s_Micromonospora sp. MH33	8.25955	8.22938e-05	0.0448818	1.34793	up-regulated
s_Nocardioides jejuensis	8.56377	8.38684e-05	0.0451616	1.34523	up-regulated
g_Candidatus Nitrosotalea	8.38761	9.33459e-05	0.0496367	1.3042	up-regulated
s_Tautonia marina	8.26673	9.56707e-05	0.0498273	1.30253	up-regulated
s_Arthrobacter sp. zg-Y820	8.61535	9.60469e-05	0.0498273	1.30253	up-regulated
*Note: Kingdom (k), Phylum (p), Class (c), Order (o), Family (f), Genus (g); The p were corrected by False Discovery Rate.

## Sheet: Table S5
Table S5. Enrichment results of differential Kyoto Encyclopedia of Genes and Genomes (KEGG) Orthology (KO) in KEGG map.
ID	Enriched number	Z score	Reporter score	p	Adjusted p
map02060	72	-6.634	-5.227	0.0002	0.004
map01240	375	-0.033	4.673	0.0002	0.004
map01110	2116	-2.61	4.61	0.0002	0.004
map04142	108	2.791	4.438	0.0002	0.004
map02010	515	-8.708	-4.231	0.0002	0.004
map01250	211	0.862	4.162	0.0002	0.004
map00780	24	2.405	4.087	0.0002	0.004
map00511	22	2.422	3.987	0.0002	0.004
map02026	61	-5.257	-3.841	0.0002	0.004
map00195	63	-4.138	-3.811	0.0002	0.004
map00670	42	2.012	3.71	0.0002	0.004
map02020	499	-7.764	-3.522	0.0004	0.007
map00340	47	1.57	3.389	0.001	0.016
map04068	102	2.386	3.309	0.0014	0.021
map00510	48	2.049	3.08	0.0018	0.025
map00052	78	-4.22	-2.705	0.002	0.026
map00541	99	0.502	2.812	0.0026	0.032
map00785	31	1.168	2.802	0.0034	0.038
map00040	89	0.314	2.678	0.0034	0.038
map01053	36	-3.31	-2.529	0.0036	0.038
map00350	84	-3.78	-2.632	0.0044	0.044
map01230	238	-1.299	2.699	0.0052	0.048
map00260	109	0.163	2.629	0.005	0.048
*Note: The p are corrected by False Discovery Rate.

## Sheet: Table S6
Table S6. Redundancy Analysis (RDA) results for heavy metals.
RDA for microbial community						RDA for functional enrichment
Metal	RDA1	RDA2	r2	p		Metal	RDA1	RDA2	r2	p
Phylum-level						KEGG
Cd	0.352405	-0.0356994	0.0325688	0.376		Cd	0.175535	0.23505	0.0208036	0.542
Co	0.734887	0.320628	0.230133	0.001		Co	0.641449	0.462439	0.167302	0.007
Cr	-0.201639	0.294291	0.0713054	0.124		Cr	0.0354132	0.043992	0.000775699	0.975
Cu	0.0598455	0.0197741	0.00128942	0.951		Cu	0.0640318	0.0416276	0.00159875	0.949
Mn	0.0547017	0.156764	0.0194541	0.552		Mn	0.359887	-0.131576	0.0608191	0.15
Ni	0.271737	0.176506	0.0450156	0.259		Ni	0.353822	0.201187	0.0468623	0.236
Pb	0.470216	0.686904	0.425149	0.001		Pb	0.551382	0.488819	0.138911	0.019
V	0.0153938	0.495157	0.181943	0.005		V	0.715358	-0.325144	0.258388	0.001
Species-level						Cazy
Cd	0.335215	0.123852	0.0538079	0.216		Cd	0.33724	0.1087	0.0284911	0.421
Co	0.721006	0.445901	0.345638	0.001		Co	0.773984	0.245026	0.150128	0.013
Cr	-0.148181	0.0131928	0.00743374	0.792		Cr	0.0290833	-0.0159276	0.000424892	0.988
Cu	0.111001	0.260963	0.0505222	0.195		Cu	0.130306	-0.0446899	0.00679418	0.79
Mn	0.0881355	0.162148	0.0209521	0.523		Mn	0.328324	-0.245511	0.067674	0.123
Ni	0.331828	0.321149	0.116309	0.032		Ni	0.490412	0.0239053	0.0669189	0.118
Pb	0.579491	0.345325	0.216552	0.001		Pb	0.611726	0.27421	0.0949049	0.061
V	0.0571826	0.623114	0.247937	0.003		V	0.60647	-0.53481	0.267019	0.001
Indoor phylum-level						Indoor KEGG
Cd	-0.616035	0.187512	0.161936	0.033		Cd	0.666747	-0.7086	0.567856	0.001
Co	-0.615979	-0.367168	0.291806	0.003		Co	0.682796	-0.17869	0.181304	0.019
Cr	0.0435273	0.124878	0.013646	0.752		Cr	0.0954836	-0.372105	0.114278	0.084
Cu	-0.354228	0.283807	0.0970986	0.147		Cu	0.428203	-0.327454	0.151954	0.039
Mn	-0.0637449	0.148074	0.0171022	0.728		Mn	0.150806	-0.622932	0.319004	0.002
Ni	-0.579968	0.334064	0.191478	0.026		Ni	0.678217	-0.454436	0.329118	0.002
Pb	-0.467827	-0.746624	0.572622	0.001		Pb	0.50137	-0.139976	0.0999185	0.128
V	-0.040182	0.0978733	0.00743673	0.857		V	0.119023	-0.639269	0.331336	0.002
Indoor species-level						Indoor Cazy
Cd	0.613815	-0.440722	0.312485	0.001		Cd	0.575162	0.256788	0.125606	0.07
Co	0.69716	0.188605	0.273151	0.007		Co	0.663003	-0.304882	0.128695	0.082
Cr	0.0763252	-0.222487	0.0391461	0.444		Cr	0.0418224	-0.0351154	0.000743369	0.979
Cu	0.385224	-0.497644	0.246789	0.014		Cu	0.41547	-0.351008	0.0737941	0.228
Mn	0.102853	-0.259935	0.0544731	0.323		Mn	0.0995622	-0.437193	0.0642572	0.262
Ni	0.620979	-0.493109	0.323354	0.003		Ni	0.641648	-0.322632	0.12464	0.084
Pb	0.602117	0.472599	0.373762	0.002		Pb	0.446388	-0.00346557	0.0528496	0.342
V	0.0915656	-0.299698	0.0701931	0.238		V	0.0802393	-0.527751	0.0936237	0.163
Gut microbiota phylum-level						Gut microbiota KEGG
Cd	-0.426534	0.378482	0.0381883	0.093		Cd	0.354438	-0.419327	0.151067	0.297
Co	0.156624	0.379028	0.0195777	0.295		Co	-0.15865	-0.495206	0.175995	0.262
Cr	-0.418791	-0.334414	0.0333381	0.129		Cr	0.619515	-0.0672285	0.273611	0.105
Cu	-0.390081	0.0541057	0.0464558	0.05		Cu	0.211394	-0.975709	0.50906	0.01
Pb	0.0530488	0.0919992	0.00935753	0.549		Pb	-0.129143	-0.257461	0.0580067	0.551
V	0.173019	0.0850775	0.00480792	0.727		Gut microbiota GO
Gut microbiota genus-level						Cd	-0.274137	-0.632626	0.196326	0.195
Cd	0.305939	0.67031	0.176107	0.001		Co	0.244652	-0.466157	0.0920033	0.494
Co	0.415023	0.331083	0.0821614	0.005		Cr	-0.592648	-0.520018	0.397981	0.057
Cr	-0.0334771	0.113306	0.00544194	0.712		Cu	0.359845	-0.926977	0.295607	0.085
Cu	-0.108998	0.530502	0.112904	0.003		Pb	0.0191141	-0.308129	0.0260296	0.754
Pb	-0.140327	0.522202	0.113605	0.002
V	0.406964	0.365794	0.0879056	0.003

## Sheet: Table S7
Table S7. Results of Mantel test.
Environmental microorganisms					Gut microbiota
KEGG level1	Metal	r	p		KEGG level1	Metal	r	p
Cellular Processes	Cd	-0.0200793	0.591		Cellular Processes	Cd	-0.156612	0.932
Cellular Processes	Co	0.157295	0.027		Cellular Processes	Co	0.119022	0.211
Cellular Processes	Cr	0.053098	0.203		Cellular Processes	Cr	0.0548685	0.356
Cellular Processes	Cu	-0.0654353	0.806		Cellular Processes	Cu	0.20053	0.128
Cellular Processes	Mn	0.0962274	0.078		Cellular Processes	Mn	-0.062549	0.572
Cellular Processes	Ni	0.0105909	0.412		Cellular Processes	Ni	-0.0795996	0.613
Cellular Processes	Pb	0.105227	0.1		Cellular Processes	Pb	0.487966	0.012
Cellular Processes	V	0.0196037	0.35		Cellular Processes	V	0.0754104	0.241
Environmental Information Processing	Cd	-0.0181485	0.591		Environmental Information Processing	Cd	-0.149614	0.912
Environmental Information Processing	Co	0.162477	0.024		Environmental Information Processing	Co	0.249426	0.045
Environmental Information Processing	Cr	0.0435169	0.233		Environmental Information Processing	Cr	0.200249	0.167
Environmental Information Processing	Cu	-0.0572815	0.786		Environmental Information Processing	Cu	0.157236	0.206
Environmental Information Processing	Mn	0.0842714	0.094		Environmental Information Processing	Mn	-0.110946	0.711
Environmental Information Processing	Ni	0.021454	0.317		Environmental Information Processing	Ni	-0.096169	0.667
Environmental Information Processing	Pb	0.105423	0.108		Environmental Information Processing	Pb	0.485659	0.012
Environmental Information Processing	V	0.000655204	0.464		Environmental Information Processing	V	0.0515767	0.299
Genetic Information Processing	Cd	0.0238642	0.344		Genetic Information Processing	Cd	0.10657	0.195
Genetic Information Processing	Co	0.175603	0.012		Genetic Information Processing	Co	-0.0454367	0.564
Genetic Information Processing	Cr	0.00352519	0.404		Genetic Information Processing	Cr	0.31763	0.092
Genetic Information Processing	Cu	-0.0329023	0.616		Genetic Information Processing	Cu	-0.119993	0.778
Genetic Information Processing	Mn	0.095854	0.052		Genetic Information Processing	Mn	-0.0675593	0.538
Genetic Information Processing	Ni	0.0918689	0.072		Genetic Information Processing	Ni	-0.10044	0.679
Genetic Information Processing	Pb	0.0720111	0.147		Genetic Information Processing	Pb	-0.0961346	0.624
Genetic Information Processing	V	0.0251309	0.331		Genetic Information Processing	V	4.16473e-05	0.422
Human Diseases	Cd	0.00538273	0.457		Human Diseases	Cd	-0.057358	0.639
Human Diseases	Co	0.133631	0.039		Human Diseases	Co	0.127261	0.189
Human Diseases	Cr	-0.0249575	0.597		Human Diseases	Cr	-0.050158	0.51
Human Diseases	Cu	-0.0509805	0.709		Human Diseases	Cu	0.138663	0.158
Human Diseases	Mn	0.149482	0.008		Human Diseases	Mn	0.0416215	0.299
Human Diseases	Ni	0.0748571	0.132		Human Diseases	Ni	0.124219	0.194
Human Diseases	Pb	0.062057	0.182		Human Diseases	Pb	-0.135056	0.746
Human Diseases	V	0.184722	0.007		Human Diseases	V	0.0766998	0.226
Metabolism	Cd	0.023689	0.359		Metabolism	Cd	-0.018826	0.491
Metabolism	Co	0.168714	0.011		Metabolism	Co	0.145607	0.16
Metabolism	Cr	0.024959	0.298		Metabolism	Cr	0.466613	0.052
Metabolism	Cu	-0.0371741	0.665		Metabolism	Cu	-0.0549061	0.595
Metabolism	Mn	0.0924881	0.064		Metabolism	Mn	-0.0166255	0.44
Metabolism	Ni	0.0998171	0.075		Metabolism	Ni	-0.113656	0.766
Metabolism	Pb	0.0891093	0.131		Metabolism	Pb	-0.134305	0.8
Metabolism	V	0.018888	0.368		Metabolism	V	0.0525185	0.31
Organismal Systems	Cd	0.0203181	0.347		Organismal Systems	Cd	-0.00930732	0.438
Organismal Systems	Co	0.13381	0.041		Organismal Systems	Co	0.190778	0.137
Organismal Systems	Cr	-0.0416137	0.661		Organismal Systems	Cr	0.710662	0.008
Organismal Systems	Cu	-0.04376	0.705		Organismal Systems	Cu	0.130367	0.206
Organismal Systems	Mn	0.158962	0.006		Organismal Systems	Mn	0.046461	0.307
Organismal Systems	Ni	0.101817	0.077		Organismal Systems	Ni	0.175888	0.158
Organismal Systems	Pb	0.0684751	0.183		Organismal Systems	Pb	0.0158114	0.266
Organismal Systems	V	0.210281	0.003		Organismal Systems	V	0.15595	0.121
Others	Cd	-0.0538159	0.738
Others	Co	0.172519	0.032
Others	Cr	-0.0103671	0.432
Others	Cu	-0.0760369	0.873
Others	Mn	0.0886657	0.113
Others	Ni	-0.059068	0.756
Others	Pb	0.110213	0.126
Others	V	0.00169934	0.45

## Sheet: Table S8
Table S8. Fourth-corner analysis results.
Correlation group	r	p	Adjustedp
Cd / g_Collinsella	-0.0291611	0.035	0.12
Co / g_Collinsella	0.00297205	0.849	0.894261
Cr / g_Collinsella	0.00489486	0.719	0.772657
Cu / g_Collinsella	0.017195	0.22	0.366545
Mn / g_Collinsella	0.011825	0.413	0.541286
Ni / g_Collinsella	-0.0214057	0.112	0.2304
Pb / g_Collinsella	0.00307175	0.885	0.904563
V / g_Collinsella	0.00655155	0.666	0.726545
Cd / f_Bacteroidaceae	-0.0266768	0.087	0.2088
Co / f_Bacteroidaceae	-0.0366752	0.013	0.0768
Cr / f_Bacteroidaceae	-0.0144329	0.351	0.486
Cu / f_Bacteroidaceae	0.0205913	0.217	0.366545
Mn / f_Bacteroidaceae	-0.00980735	0.518	0.592
Ni / f_Bacteroidaceae	-0.026754	0.093	0.20925
Pb / f_Bacteroidaceae	-0.0548817	0.001	0.0144
V / f_Bacteroidaceae	-0.00967885	0.507	0.592
Cd / g_Bacteroides	-0.0266768	0.087	0.2088
Co / g_Bacteroides	-0.0366752	0.013	0.0768
Cr / g_Bacteroides	-0.0144329	0.351	0.486
Cu / g_Bacteroides	0.0205913	0.217	0.366545
Mn / g_Bacteroides	-0.00980735	0.518	0.592
Ni / g_Bacteroides	-0.026754	0.093	0.20925
Pb / g_Bacteroides	-0.0548817	0.001	0.0144
V / g_Bacteroides	-0.00967885	0.507	0.592
Cd / f_Leuconostocaceae	0.0403758	0.015	0.0768
Co / f_Leuconostocaceae	0.0363674	0.024	0.0909474
Cr / f_Leuconostocaceae	0.0180595	0.278	0.425872
Cu / f_Leuconostocaceae	-0.0208998	0.249	0.389739
Mn / f_Leuconostocaceae	0.0137698	0.399	0.541286
Ni / f_Leuconostocaceae	0.0409076	0.015	0.0768
Pb / f_Leuconostocaceae	0.0406735	0.011	0.0768
V / f_Leuconostocaceae	0.0164527	0.31	0.45551
Cd / g_Weissella	0.0573485	0.001	0.0144
Co / g_Weissella	0.0202947	0.224	0.366545
Cr / g_Weissella	0.0276847	0.116	0.231158
Cu / g_Weissella	0.00069561	0.965	0.965
Mn / g_Weissella	0.0140587	0.419	0.541286
Ni / g_Weissella	0.0583916	0.002	0.018
Pb / g_Weissella	0.0124208	0.421	0.541286
V / g_Weissella	0.0130651	0.457	0.56731
Cd / g_Intestinibacter	0.0220321	0.084	0.2088
Co / g_Intestinibacter	-0.0274813	0.024	0.0909474
Cr / g_Intestinibacter	0.0218714	0.087	0.2088
Cu / g_Intestinibacter	0.0464945	0.001	0.0144
Mn / g_Intestinibacter	0.0128944	0.329	0.47376
Ni / g_Intestinibacter	0.0295408	0.023	0.0909474
Pb / g_Intestinibacter	-0.0538073	0.001	0.0144
V / g_Intestinibacter	0.00267084	0.857	0.894261
Cd / g_Butyricicoccus	-0.0109953	0.472	0.576
Co / g_Butyricicoccus	0.0165649	0.12	0.231158
Cr / g_Butyricicoccus	-0.0224584	0.037	0.121091
Cu / g_Butyricicoccus	-0.0143717	0.149	0.275077
Mn / g_Butyricicoccus	-0.0218179	0.045	0.14087
Ni / g_Butyricicoccus	-0.027516	0.027	0.0972
Pb / g_Butyricicoccus	0.0343482	0.003	0.024
V / g_Butyricicoccus	-0.0176812	0.108	0.228706
Cd / g_Erysipelatoclostridium	-0.0579312	0.002	0.018
Co / g_Erysipelatoclostridium	-0.0276346	0.102	0.222545
Cr / g_Erysipelatoclostridium	-0.0283251	0.122	0.231158
Cu / g_Erysipelatoclostridium	0.00296105	0.892	0.904563
Mn / g_Erysipelatoclostridium	-0.0135734	0.437	0.552
Ni / g_Erysipelatoclostridium	-0.0580728	0.002	0.018
Pb / g_Erysipelatoclostridium	-0.0323546	0.05	0.15
V / g_Erysipelatoclostridium	-0.0106303	0.543	0.610338
Cd / g_Holdemanella	0.0264756	0.062	0.17856
Co / g_Holdemanella	0.0250072	0.069	0.191077
Cr / g_Holdemanella	0.0200105	0.155	0.279
Cu / g_Holdemanella	-0.00936858	0.551	0.610338
Mn / g_Holdemanella	0.0161184	0.243	0.3888
Ni / g_Holdemanella	0.0334287	0.018	0.081
Pb / g_Holdemanella	0.0346227	0.016	0.0768
V / g_Holdemanella	0.0139994	0.304	0.45551
*Note: Kingdom (k), Phylum (p), Class (c), Order (o), Family (f), Genus (g); The p are corrected by False Discovery Rate.

## Sheet: Table S9
Table S9. The Weighted Gene Co-Expression Network Analysis modules result.
Black	Blue	Brown	Green	Magent	Pink	Purple	Red	Turquoise	Yellow
k_Archaea;p_Nitrososphaerota;c_Unclassified;o_Unclassified;f_Unclassified;g_Unclassified;s_Nitrososphaerota archaeon	k_Bacteria;p_Actinomycetota;c_Actinomycetes;o_Actinomycetales;f_Actinomycetaceae;g_Actinobaculum	k_Bacteria;p_Acidobacteriota	k_Archaea;p_Euryarchaeota;c_Methanomicrobia	k_Archaea;p_Candidatus Thermoplasmatota;c_Thermoplasmata;o_Methanomassiliicoccales	k_Bacteria;p_Actinomycetota;c_Actinomycetes;o_Actinomycetales	k_Bacteria;p_Actinomycetota;c_Actinomycetes;o_Actinomycetales;f_Unclassified;g_Unclassified;s_Actinomycetales bacterium SN12	k_Archaea;p_Candidatus Thermoplasmatota	k_Archaea;p_Euryarchaeota	k_Archaea
k_Bacteria;p_Actinomycetota;c_Actinomycetes;o_Frankiales;f_Frankiaceae;g_Frankia;s_Candidatus Frankia meridionalis	k_Bacteria;p_Actinomycetota;c_Actinomycetes;o_Actinomycetales;f_Actinomycetaceae;g_Actinobaculum;s_Actinobaculum sp. oral taxon 183	k_Bacteria;p_Acidobacteriota;c_Terriglobia;o_Bryobacterales	k_Archaea;p_Euryarchaeota;c_Methanomicrobia;o_Methanosarcinales	k_Archaea;p_Candidatus Thermoplasmatota;c_Thermoplasmata;o_Methanomassiliicoccales;f_Unclassified;g_Unclassified;s_Methanomassiliicoccales archaeon PtaB.Bin215	k_Bacteria;p_Actinomycetota;c_Actinomycetes;o_Actinomycetales;f_Actinomycetaceae	k_Bacteria;p_Actinomycetota;c_Actinomycetes;o_Micrococcales;f_Microbacteriaceae;g_Microbacterium;s_Microbacterium gallinarum	k_Archaea;p_Candidatus Thermoplasmatota;c_Thermoplasmata	k_Archaea;p_Euryarchaeota;c_Halobacteria	k_Archaea;p_Candidatus Bathyarchaeota
k_Bacteria;p_Actinomycetota;c_Actinomycetes;o_Kitasatosporales	k_Bacteria;p_Actinomycetota;c_Actinomycetes;o_Actinomycetales;f_Actinomycetaceae;g_Actinomyces;s_Actinomyces sp.	k_Bacteria;p_Acidobacteriota;c_Terriglobia;o_Terriglobales	k_Archaea;p_Euryarchaeota;c_Methanomicrobia;o_Methanosarcinales;f_Methanosarcinaceae	k_Bacteria;p_Actinomycetota;c_Actinomycetes;o_Kitasatosporales;f_Streptomycetaceae;g_Streptomyces;s_Streptomyces actuosus	k_Bacteria;p_Actinomycetota;c_Actinomycetes;o_Actinomycetales;f_Actinomycetaceae;g_Actinomyces	k_Bacteria;p_Actinomycetota;c_Actinomycetes;o_Micrococcales;f_Micrococcaceae;g_Arthrobacter;s_Arthrobacter sp. 35_47	k_Archaea;p_Candidatus Thermoplasmatota;c_Thermoplasmata;o_Thermoplasmatales	k_Archaea;p_Euryarchaeota;c_Halobacteria;o_Halobacteriales	k_Archaea;p_Candidatus Bathyarchaeota;c_Unclassified;o_Unclassified;f_Unclassified;g_Unclassified;s_Candidatus Bathyarchaeota archaeon
k_Bacteria;p_Actinomycetota;c_Actinomycetes;o_Kitasatosporales;f_Streptomycetaceae	k_Bacteria;p_Actinomycetota;c_Actinomycetes;o_Actinomycetales;f_Actinomycetaceae;g_Actinomyces;s_Actinomyces sp. ICM47	k_Bacteria;p_Acidobacteriota;c_Terriglobia;o_Terriglobales;f_Acidobacteriaceae	k_Bacteria;p_Acidobacteriota;c_Blastocatellia	k_Bacteria;p_Actinomycetota;c_Actinomycetes;o_Micrococcales;f_Microbacteriaceae;g_Microbacterium;s_Microbacterium laevaniformans	k_Bacteria;p_Actinomycetota;c_Actinomycetes;o_Actinomycetales;f_Actinomycetaceae;g_Actinomyces;s_Actinomyces johnsonii	k_Bacteria;p_Actinomycetota;c_Actinomycetes;o_Micrococcales;f_Micrococcaceae;g_Arthrobacter;s_Arthrobacter sp. Soil782	k_Archaea;p_Candidatus Thermoplasmatota;c_Thermoplasmata;o_Thermoplasmatales;f_Ferroplasmaceae	k_Archaea;p_Euryarchaeota;c_Halobacteria;o_Halobacteriales;f_Halobacteriaceae	k_Archaea;p_Euryarchaeota;c_Halobacteria;o_Halobacteriales;f_Haloarculaceae;g_Halomicroarcula
k_Bacteria;p_Actinomycetota;c_Actinomycetes;o_Kitasatosporales;f_Streptomycetaceae;g_Streptomyces	k_Bacteria;p_Actinomycetota;c_Actinomycetes;o_Frankiales;f_Frankiaceae	k_Bacteria;p_Acidobacteriota;c_Unclassified;o_Unclassified;f_Unclassified;g_Unclassified;s_Acidobacteriota bacterium	k_Bacteria;p_Acidobacteriota;c_Blastocatellia;o_Blastocatellales	k_Bacteria;p_Bacillota;c_Bacilli;o_Lactobacillales;f_Aerococcaceae;g_Abiotrophia	k_Bacteria;p_Actinomycetota;c_Actinomycetes;o_Actinomycetales;f_Actinomycetaceae;g_Actinomyces;s_Actinomyces massiliensis	k_Bacteria;p_Actinomycetota;c_Actinomycetes;o_Micrococcales;f_Micrococcaceae;g_Arthrobacter;s_Arthrobacter tumbae	k_Archaea;p_Candidatus Thermoplasmatota;c_Thermoplasmata;o_Thermoplasmatales;f_Ferroplasmaceae;g_Acidiplasma	k_Archaea;p_Euryarchaeota;c_Halobacteria;o_Halobacteriales;f_Halobacteriaceae;g_Halalkalicoccus	k_Archaea;p_Euryarchaeota;c_Halobacteria;o_Halobacteriales;f_Haloarculaceae;g_Halomicroarcula;s_Halomicroarcula pellucida
k_Bacteria;p_Actinomycetota;c_Actinomycetes;o_Kitasatosporales;f_Streptomycetaceae;g_Streptomyces;s_Streptomyces fumigatiscleroticus	k_Bacteria;p_Actinomycetota;c_Actinomycetes;o_Frankiales;f_Frankiaceae;g_Frankia	k_Bacteria;p_Actinomycetota	k_Bacteria;p_Acidobacteriota;c_Blastocatellia;o_Blastocatellales;f_Pyrinomonadaceae	k_Bacteria;p_Bacillota;c_Bacilli;o_Lactobacillales;f_Aerococcaceae;g_Abiotrophia;s_Abiotrophia defectiva	k_Bacteria;p_Actinomycetota;c_Actinomycetes;o_Actinomycetales;f_Actinomycetaceae;g_Actinomyces;s_Actinomyces naeslundii	k_Bacteria;p_Aquificota;c_Aquificae;o_Aquificales;f_Aquificaceae	k_Archaea;p_Candidatus Thermoplasmatota;c_Thermoplasmata;o_Thermoplasmatales;f_Ferroplasmaceae;g_Acidiplasma;s_Acidiplasma cupricumulans	k_Archaea;p_Euryarchaeota;c_Halobacteria;o_Halobacteriales;f_Halobacteriaceae;g_Halalkalicoccus;s_Halalkalicoccus jeotgali	k_Archaea;p_Nitrososphaerota
k_Bacteria;p_Actinomycetota;c_Actinomycetes;o_Kitasatosporales;f_Streptomycetaceae;g_Streptomyces;s_Streptomyces gancidicus	k_Bacteria;p_Actinomycetota;c_Actinomycetes;o_Frankiales;f_Frankiaceae;g_Frankia;s_Candidatus Frankia datiscae	k_Bacteria;p_Actinomycetota;c_Acidimicrobiia;o_Acidimicrobiales;f_Unclassified;g_Unclassified;s_uncultured Acidimicrobiales bacterium	k_Bacteria;p_Acidobacteriota;c_Blastocatellia;o_Blastocatellales;f_Pyrinomonadaceae;g_Unclassified;s_uncultured Pyrinomonadaceae bacterium	k_Bacteria;p_Bacteroidota;c_Bacteroidia;o_Bacteroidales;f_Dysgonomonadaceae	k_Bacteria;p_Actinomycetota;c_Actinomycetes;o_Actinomycetales;f_Actinomycetaceae;g_Actinomyces;s_Actinomyces oris	k_Bacteria;p_Aquificota;c_Aquificae;o_Aquificales;f_Aquificaceae;g_Aquifex	k_Archaea;p_Euryarchaeota;c_Halobacteria;o_Halobacteriales;f_Haloarculaceae	k_Archaea;p_Euryarchaeota;c_Halobacteria;o_Halobacteriales;f_Halobacteriaceae;g_Halalkalicoccus;s_Halalkalicoccus paucihalophilus	k_Archaea;p_Nitrososphaerota;c_Nitrososphaeria
k_Bacteria;p_Actinomycetota;c_Actinomycetes;o_Kitasatosporales;f_Streptomycetaceae;g_Streptomyces;s_Streptomyces plicatus	k_Bacteria;p_Actinomycetota;c_Actinomycetes;o_Kitasatosporales;f_Streptomycetaceae;g_Streptomyces;s_Streptomyces clavifer	k_Bacteria;p_Actinomycetota;c_Acidimicrobiia;o_Unclassified;f_Unclassified;g_Unclassified;s_Acidimicrobiia bacterium	k_Bacteria;p_Acidobacteriota;c_Terriglobia;o_Terriglobales;f_Acidobacteriaceae;g_Edaphobacter	k_Bacteria;p_Bacteroidota;c_Bacteroidia;o_Bacteroidales;f_Dysgonomonadaceae;g_Dysgonomonas	k_Bacteria;p_Actinomycetota;c_Actinomycetes;o_Actinomycetales;f_Actinomycetaceae;g_Actinomyces;s_Actinomyces sp. HMSC08A09	k_Bacteria;p_Aquificota;c_Aquificae;o_Aquificales;f_Aquificaceae;g_Aquifex;s_Aquifex sp.	k_Archaea;p_Euryarchaeota;c_Halobacteria;o_Haloferacales	k_Archaea;p_Euryarchaeota;c_Halobacteria;o_Halobacteriales;f_Halococcaceae	k_Archaea;p_Nitrososphaerota;c_Nitrososphaeria;o_Nitrososphaerales
k_Bacteria;p_Actinomycetota;c_Actinomycetes;o_Kitasatosporales;f_Streptomycetaceae;g_Streptomyces;s_Streptomyces ruber	k_Bacteria;p_Actinomycetota;c_Actinomycetes;o_Kitasatosporales;f_Streptomycetaceae;g_Streptomyces;s_Streptomyces narbonensis	k_Bacteria;p_Actinomycetota;c_Actinomycetes	k_Bacteria;p_Acidobacteriota;c_Unclassified;o_Unclassified;f_Unclassified;g_Unclassified;s_Acidobacteria bacterium 13_1_20CM_3_53_8	k_Bacteria;p_Bacteroidota;c_Bacteroidia;o_Bacteroidales;f_Dysgonomonadaceae;g_Dysgonomonas;s_Dysgonomonas capnocytophagoides	k_Bacteria;p_Actinomycetota;c_Actinomycetes;o_Actinomycetales;f_Actinomycetaceae;g_Actinomyces;s_Actinomyces sp. HMT 175	k_Bacteria;p_Bacillota;c_Bacilli;o_Bacillales;f_Bacillaceae;g_Bacillus;s_Bacillus sp. CN2	k_Archaea;p_Euryarchaeota;c_Halobacteria;o_Haloferacales;f_Halorubraceae	k_Archaea;p_Euryarchaeota;c_Halobacteria;o_Halobacteriales;f_Halococcaceae;g_Halococcus	k_Archaea;p_Nitrososphaerota;c_Nitrososphaeria;o_Nitrososphaerales;f_Nitrososphaeraceae
k_Bacteria;p_Actinomycetota;c_Actinomycetes;o_Kitasatosporales;f_Streptomycetaceae;g_Streptomyces;s_Streptomyces sp. GbtcB6	k_Bacteria;p_Actinomycetota;c_Actinomycetes;o_Kitasatosporales;f_Streptomycetaceae;g_Streptomyces;s_Streptomyces sp. WAC04770	k_Bacteria;p_Actinomycetota;c_Actinomycetes;o_Acidothermales	k_Bacteria;p_Actinomycetota;c_Actinomycetes;o_Frankiales;f_Frankiaceae;g_Frankia;s_Frankia sp. Ea1.12	k_Bacteria;p_Pseudomonadota;c_Gammaproteobacteria;o_Alteromonadales;f_Pseudoalteromonadaceae;g_Pseudoalteromonas;s_Pseudoalteromonas profundi	k_Bacteria;p_Actinomycetota;c_Actinomycetes;o_Actinomycetales;f_Actinomycetaceae;g_Actinomyces;s_Actinomyces sp. oral taxon 170	k_Bacteria;p_Bacillota;c_Bacilli;o_Bacillales;f_Bacillaceae;g_Domibacillus;s_Domibacillus enclensis	k_Archaea;p_Euryarchaeota;c_Halobacteria;o_Haloferacales;f_Halorubraceae;g_Halorubrum	k_Archaea;p_Euryarchaeota;c_Halobacteria;o_Halobacteriales;f_Halococcaceae;g_Halococcus;s_Halococcus dombrowskii	k_Archaea;p_Nitrososphaerota;c_Nitrososphaeria;o_Nitrososphaerales;f_Nitrososphaeraceae;g_Candidatus Nitrosocosmicus
k_Bacteria;p_Actinomycetota;c_Actinomycetes;o_Kitasatosporales;f_Streptomycetaceae;g_Streptomyces;s_Streptomyces sp. Root264	k_Bacteria;p_Actinomycetota;c_Actinomycetes;o_Micrococcales;f_Bogoriellaceae;g_Georgenia;s_Georgenia sp. TF02-10	k_Bacteria;p_Actinomycetota;c_Actinomycetes;o_Acidothermales;f_Acidothermaceae	k_Bacteria;p_Actinomycetota;c_Actinomycetes;o_Geodermatophilales;f_Geodermatophilaceae;g_Blastococcus;s_Blastococcus endophyticus	k_Bacteria;p_Pseudomonadota;c_Gammaproteobacteria;o_Moraxellales;f_Moraxellaceae;g_Moraxella;s_Moraxella atlantae	k_Bacteria;p_Actinomycetota;c_Actinomycetes;o_Actinomycetales;f_Actinomycetaceae;g_Actinomyces;s_Actinomyces sp. oral taxon 171	k_Bacteria;p_Bacillota;c_Bacilli;o_Bacillales;f_Planococcaceae	k_Archaea;p_Euryarchaeota;c_Halobacteria;o_Haloferacales;f_Halorubraceae;g_Halorubrum;s_Halorubrum sp. SS7	k_Bacteria;p_Actinomycetota;c_Actinomycetes;o_Cryptosporangiales;f_Cryptosporangiaceae;g_Cryptosporangium;s_Cryptosporangium aurantiacum	k_Archaea;p_Nitrososphaerota;c_Nitrososphaeria;o_Nitrososphaerales;f_Nitrososphaeraceae;g_Candidatus Nitrosocosmicus;s_Candidatus Nitrosocosmicus arcticus
k_Bacteria;p_Actinomycetota;c_Actinomycetes;o_Kitasatosporales;f_Streptomycetaceae;g_Streptomyces;s_Streptomyces sp. S1	k_Bacteria;p_Actinomycetota;c_Actinomycetes;o_Micrococcales;f_Brevibacteriaceae	k_Bacteria;p_Actinomycetota;c_Actinomycetes;o_Acidothermales;f_Acidothermaceae;g_Acidothermus	k_Bacteria;p_Actinomycetota;c_Actinomycetes;o_Geodermatophilales;f_Geodermatophilaceae;g_Blastococcus;s_Blastococcus sp. CPCC 205250	k_Bacteria;p_Pseudomonadota;c_Gammaproteobacteria;o_Oceanospirillales;f_Halomonadaceae;g_Salinicola	k_Bacteria;p_Actinomycetota;c_Actinomycetes;o_Actinomycetales;f_Actinomycetaceae;g_Actinomyces;s_Actinomyces sp. oral taxon 175	k_Bacteria;p_Bacillota;c_Bacilli;o_Bacillales;f_Planococcaceae;g_Chryseomicrobium	k_Archaea;p_Euryarchaeota;c_Methanobacteria	k_Bacteria;p_Actinomycetota;c_Actinomycetes;o_Frankiales;f_Frankiaceae;g_Frankia;s_Frankia sp. BMG5.11	k_Archaea;p_Nitrososphaerota;c_Nitrososphaeria;o_Nitrososphaerales;f_Nitrososphaeraceae;g_Candidatus Nitrosocosmicus;s_Candidatus Nitrosocosmicus hydrocola
k_Bacteria;p_Actinomycetota;c_Actinomycetes;o_Kitasatosporales;f_Streptomycetaceae;g_Streptomyces;s_Streptomyces sp. S10(2018)	k_Bacteria;p_Actinomycetota;c_Actinomycetes;o_Micrococcales;f_Brevibacteriaceae;g_Brevibacterium	k_Bacteria;p_Actinomycetota;c_Actinomycetes;o_Acidothermales;f_Acidothermaceae;g_Acidothermus;s_Acidothermus cellulolyticus	k_Bacteria;p_Actinomycetota;c_Actinomycetes;o_Geodermatophilales;f_Geodermatophilaceae;g_Modestobacter;s_Modestobacter italicus	k_Bacteria;p_Pseudomonadota;c_Gammaproteobacteria;o_Oceanospirillales;f_Halomonadaceae;g_Salinicola;s_Salinicola salarius	k_Bacteria;p_Actinomycetota;c_Actinomycetes;o_Actinomycetales;f_Actinomycetaceae;g_Actinomyces;s_Actinomyces viscosus	k_Bacteria;p_Bacillota;c_Bacilli;o_Bacillales;f_Planococcaceae;g_Chryseomicrobium;s_Chryseomicrobium aureum	k_Archaea;p_Euryarchaeota;c_Methanobacteria;o_Methanobacteriales	k_Bacteria;p_Actinomycetota;c_Actinomycetes;o_Frankiales;f_Frankiaceae;g_Frankia;s_Frankia sp. CiP1_Cm_nod2	k_Archaea;p_Nitrososphaerota;c_Nitrososphaeria;o_Nitrososphaerales;f_Nitrososphaeraceae;g_Candidatus Nitrosocosmicus;s_Candidatus Nitrosocosmicus oleophilus
k_Bacteria;p_Actinomycetota;c_Actinomycetes;o_Kitasatosporales;f_Streptomycetaceae;g_Streptomyces;s_Streptomyces sp. S5	k_Bacteria;p_Actinomycetota;c_Actinomycetes;o_Micrococcales;f_Brevibacteriaceae;g_Brevibacterium;s_Brevibacterium aurantiacum	k_Bacteria;p_Actinomycetota;c_Actinomycetes;o_Bifidobacteriales	k_Bacteria;p_Actinomycetota;c_Actinomycetes;o_Kitasatosporales;f_Streptomycetaceae;g_Streptomyces;s_Streptomyces sp. ActVer	k_Bacteria;p_Pseudomonadota;c_Gammaproteobacteria;o_Orbales	k_Bacteria;p_Actinomycetota;c_Actinomycetes;o_Actinomycetales;f_Actinomycetaceae;g_Schaalia	k_Bacteria;p_Bacillota;c_Bacilli;o_Bacillales;f_Planococcaceae;g_Chryseomicrobium;s_Chryseomicrobium excrementi	k_Archaea;p_Euryarchaeota;c_Methanobacteria;o_Methanobacteriales;f_Methanobacteriaceae	k_Bacteria;p_Actinomycetota;c_Actinomycetes;o_Geodermatophilales;f_Antricoccaceae	k_Archaea;p_Nitrososphaerota;c_Nitrososphaeria;o_Nitrososphaerales;f_Nitrososphaeraceae;g_Candidatus Nitrosocosmicus;s_Candidatus Nitrosocosmicus sp. SS
k_Bacteria;p_Actinomycetota;c_Actinomycetes;o_Micrococcales;f_Cellulomonadaceae;g_Cellulomonas;s_Cellulomonas sp. GbtcB1	k_Bacteria;p_Actinomycetota;c_Actinomycetes;o_Micrococcales;f_Brevibacteriaceae;g_Brevibacterium;s_Brevibacterium ihuae	k_Bacteria;p_Actinomycetota;c_Actinomycetes;o_Bifidobacteriales;f_Bifidobacteriaceae	k_Bacteria;p_Actinomycetota;c_Actinomycetes;o_Micrococcales;f_Microbacteriaceae;g_Microbacterium;s_Microbacterium terregens	k_Bacteria;p_Pseudomonadota;c_Gammaproteobacteria;o_Orbales;f_Orbaceae	k_Bacteria;p_Actinomycetota;c_Actinomycetes;o_Actinomycetales;f_Actinomycetaceae;g_Schaalia;s_Schaalia odontolytica	k_Bacteria;p_Bacillota;c_Bacilli;o_Bacillales;f_Planococcaceae;g_Jeotgalibacillus	k_Archaea;p_Euryarchaeota;c_Methanobacteria;o_Methanobacteriales;f_Methanobacteriaceae;g_Methanobrevibacter	k_Bacteria;p_Actinomycetota;c_Actinomycetes;o_Geodermatophilales;f_Antricoccaceae;g_Antricoccus	k_Archaea;p_Nitrososphaerota;c_Nitrososphaeria;o_Nitrososphaerales;f_Nitrososphaeraceae;g_Candidatus Nitrosopolaris
k_Bacteria;p_Actinomycetota;c_Actinomycetes;o_Micrococcales;f_Microbacteriaceae;g_Glaciibacter	k_Bacteria;p_Actinomycetota;c_Actinomycetes;o_Micrococcales;f_Brevibacteriaceae;g_Brevibacterium;s_Brevibacterium sediminis	k_Bacteria;p_Actinomycetota;c_Actinomycetes;o_Bifidobacteriales;f_Bifidobacteriaceae;g_Bifidobacterium;s_Bifidobacterium pullorum	k_Bacteria;p_Actinomycetota;c_Actinomycetes;o_Mycobacteriales;f_Corynebacteriaceae;g_Corynebacterium;s_Corynebacterium aurimucosum	k_Bacteria;p_Pseudomonadota;c_Gammaproteobacteria;o_Pasteurellales;f_Pasteurellaceae;g_Haemophilus;s_Haemophilus sp. Marseille-Q0026	k_Bacteria;p_Actinomycetota;c_Actinomycetes;o_Actinomycetales;f_Actinomycetaceae;g_Varibaculum;s_Varibaculum cambriense	k_Bacteria;p_Bacillota;c_Bacilli;o_Bacillales;f_Planococcaceae;g_Jeotgalibacillus;s_Jeotgalibacillus malaysiensis	k_Archaea;p_Euryarchaeota;c_Methanobacteria;o_Methanobacteriales;f_Methanobacteriaceae;g_Methanobrevibacter;s_Methanobrevibacter smithii	k_Bacteria;p_Actinomycetota;c_Actinomycetes;o_Geodermatophilales;f_Antricoccaceae;g_Antricoccus;s_Antricoccus suffuscus	k_Archaea;p_Nitrososphaerota;c_Nitrososphaeria;o_Nitrososphaerales;f_Nitrososphaeraceae;g_Candidatus Nitrosopolaris;s_Candidatus Nitrosopolaris wilkensis
k_Bacteria;p_Actinomycetota;c_Actinomycetes;o_Micrococcales;f_Microbacteriaceae;g_Glaciibacter;s_Glaciibacter flavus	k_Bacteria;p_Actinomycetota;c_Actinomycetes;o_Micrococcales;f_Brevibacteriaceae;g_Brevibacterium;s_Brevibacterium sp. CS2	k_Bacteria;p_Actinomycetota;c_Actinomycetes;o_Catenulisporales	k_Bacteria;p_Actinomycetota;c_Actinomycetes;o_Mycobacteriales;f_Corynebacteriaceae;g_Corynebacterium;s_Corynebacterium kroppenstedtii	k_Eukaryota;p_Ascomycota;c_Eurotiomycetes	k_Bacteria;p_Actinomycetota;c_Actinomycetes;o_Kitasatosporales;f_Streptomycetaceae;g_Streptomyces;s_Streptomyces scabiei	k_Bacteria;p_Bacillota;c_Bacilli;o_Bacillales;f_Planococcaceae;g_Paenisporosarcina	k_Archaea;p_Euryarchaeota;c_Thermococci	k_Bacteria;p_Actinomycetota;c_Actinomycetes;o_Geodermatophilales;f_Geodermatophilaceae;g_Blastococcus;s_Blastococcus atacamensis	k_Archaea;p_Nitrososphaerota;c_Nitrososphaeria;o_Nitrososphaerales;f_Nitrososphaeraceae;g_Nitrososphaera
k_Bacteria;p_Actinomycetota;c_Actinomycetes;o_Micromonosporales;f_Micromonosporaceae;g_Actinoplanes;s_Actinoplanes ianthinogenes	k_Bacteria;p_Actinomycetota;c_Actinomycetes;o_Micrococcales;f_Brevibacteriaceae;g_Brevibacterium;s_Brevibacterium sp. R8603A2	k_Bacteria;p_Actinomycetota;c_Actinomycetes;o_Catenulisporales;f_Actinospicaceae	k_Bacteria;p_Actinomycetota;c_Actinomycetes;o_Mycobacteriales;f_Corynebacteriaceae;g_Corynebacterium;s_Corynebacterium matruchotii	k_Eukaryota;p_Ascomycota;c_Eurotiomycetes;o_Eurotiales	k_Bacteria;p_Actinomycetota;c_Actinomycetes;o_Kitasatosporales;f_Streptomycetaceae;g_Streptomyces;s_Streptomyces sp. DUT_AHX	k_Bacteria;p_Bacillota;c_Bacilli;o_Bacillales;f_Planococcaceae;g_Planococcus	k_Archaea;p_Euryarchaeota;c_Thermococci;o_Thermococcales	k_Bacteria;p_Actinomycetota;c_Actinomycetes;o_Geodermatophilales;f_Geodermatophilaceae;g_Blastococcus;s_Blastococcus colisei	k_Archaea;p_Nitrososphaerota;c_Nitrososphaeria;o_Nitrososphaerales;f_Nitrososphaeraceae;g_Nitrososphaera;s_Candidatus Nitrososphaera evergladensis
k_Bacteria;p_Actinomycetota;c_Actinomycetes;o_Mycobacteriales;f_Corynebacteriaceae;g_Corynebacterium;s_Corynebacterium parakroppenstedtii	k_Bacteria;p_Actinomycetota;c_Actinomycetes;o_Micrococcales;f_Cellulomonadaceae;g_Cellulomonas;s_Cellulomonas sp. Leaf334	k_Bacteria;p_Actinomycetota;c_Actinomycetes;o_Cryptosporangiales	k_Bacteria;p_Actinomycetota;c_Actinomycetes;o_Mycobacteriales;f_Corynebacteriaceae;g_Corynebacterium;s_Corynebacterium pilbarense	k_Eukaryota;p_Ascomycota;c_Eurotiomycetes;o_Eurotiales;f_Aspergillaceae	k_Bacteria;p_Actinomycetota;c_Actinomycetes;o_Micrococcales;f_Brevibacteriaceae;g_Brevibacterium;s_Brevibacterium casei	k_Bacteria;p_Bacillota;c_Bacilli;o_Bacillales;f_Planococcaceae;g_Planococcus;s_Planococcus antarcticus	k_Archaea;p_Euryarchaeota;c_Thermococci;o_Thermococcales;f_Thermococcaceae	k_Bacteria;p_Actinomycetota;c_Actinomycetes;o_Geodermatophilales;f_Geodermatophilaceae;g_Blastococcus;s_Blastococcus mobilis	k_Archaea;p_Nitrososphaerota;c_Nitrososphaeria;o_Nitrososphaerales;f_Nitrososphaeraceae;g_Nitrososphaera;s_Candidatus Nitrososphaera gargensis
k_Bacteria;p_Actinomycetota;c_Actinomycetes;o_Mycobacteriales;f_Corynebacteriaceae;g_Corynebacterium;s_Corynebacterium pseudokroppenstedtii	k_Bacteria;p_Actinomycetota;c_Actinomycetes;o_Micrococcales;f_Dermabacteraceae	k_Bacteria;p_Actinomycetota;c_Actinomycetes;o_Cryptosporangiales;f_Cryptosporangiaceae	k_Bacteria;p_Actinomycetota;c_Actinomycetes;o_Mycobacteriales;f_Corynebacteriaceae;g_Corynebacterium;s_Corynebacterium sp.	k_Eukaryota;p_Ascomycota;c_Eurotiomycetes;o_Eurotiales;f_Aspergillaceae;g_Aspergillus	k_Bacteria;p_Actinomycetota;c_Actinomycetes;o_Micrococcales;f_Brevibacteriaceae;g_Brevibacterium;s_Brevibacterium luteolum	k_Bacteria;p_Bacillota;c_Bacilli;o_Bacillales;f_Planococcaceae;g_Planococcus;s_Planococcus chinensis	k_Archaea;p_Euryarchaeota;c_Thermococci;o_Thermococcales;f_Thermococcaceae;g_Thermococcus	k_Bacteria;p_Actinomycetota;c_Actinomycetes;o_Geodermatophilales;f_Geodermatophilaceae;g_Blastococcus;s_Blastococcus saxobsidens	k_Archaea;p_Nitrososphaerota;c_Nitrososphaeria;o_Nitrososphaerales;f_Nitrososphaeraceae;g_Nitrososphaera;s_Nitrososphaera viennensis
k_Bacteria;p_Actinomycetota;c_Actinomycetes;o_Mycobacteriales;f_Mycobacteriaceae;g_Hoyosella	k_Bacteria;p_Actinomycetota;c_Actinomycetes;o_Micrococcales;f_Dermabacteraceae;g_Brachybacterium	k_Bacteria;p_Actinomycetota;c_Actinomycetes;o_Cryptosporangiales;f_Cryptosporangiaceae;g_Cryptosporangium	k_Bacteria;p_Actinomycetota;c_Actinomycetes;o_Propionibacteriales;f_Nocardioidaceae;g_Nocardioides;s_Nocardioides sp. SLBN-35	k_Eukaryota;p_Ascomycota;c_Eurotiomycetes;o_Eurotiales;f_Aspergillaceae;g_Aspergillus;s_Aspergillus affinis	k_Bacteria;p_Actinomycetota;c_Actinomycetes;o_Micrococcales;f_Dermabacteraceae;g_Brachybacterium;s_Brachybacterium nesterenkovii	k_Bacteria;p_Bacillota;c_Bacilli;o_Bacillales;f_Planococcaceae;g_Planococcus;s_Planococcus halocryophilus	k_Archaea;p_Euryarchaeota;c_Thermococci;o_Thermococcales;f_Thermococcaceae;g_Thermococcus;s_Thermococcus sp. Bubb.Bath	k_Bacteria;p_Actinomycetota;c_Actinomycetes;o_Geodermatophilales;f_Geodermatophilaceae;g_Blastococcus;s_Blastococcus sp. DSM 46786	k_Archaea;p_Nitrososphaerota;c_Unclassified;o_Nitrosopumilales
k_Bacteria;p_Actinomycetota;c_Actinomycetes;o_Mycobacteriales;f_Mycobacteriaceae;g_Mycobacterium;s_Mycobacterium sp. 852014-50255_SCH5639931	k_Bacteria;p_Actinomycetota;c_Actinomycetes;o_Micrococcales;f_Dermabacteraceae;g_Brachybacterium;s_Brachybacterium alimentarium	k_Bacteria;p_Actinomycetota;c_Actinomycetes;o_Cryptosporangiales;f_Cryptosporangiaceae;g_Cryptosporangium;s_Cryptosporangium arvum	k_Bacteria;p_Actinomycetota;c_Actinomycetes;o_Propionibacteriales;f_Nocardioidaceae;g_Nocardioides;s_Nocardioides sp. Soil797	k_Eukaryota;p_Ascomycota;c_Eurotiomycetes;o_Eurotiales;f_Aspergillaceae;g_Aspergillus;s_Aspergillus alliaceus	k_Bacteria;p_Actinomycetota;c_Actinomycetes;o_Micrococcales;f_Dermacoccaceae;g_Dermacoccus	k_Bacteria;p_Bacillota;c_Bacilli;o_Bacillales;f_Planococcaceae;g_Planococcus;s_Planococcus halotolerans	k_Archaea;p_Thermoproteota	k_Bacteria;p_Actinomycetota;c_Actinomycetes;o_Geodermatophilales;f_Geodermatophilaceae;g_Blastococcus;s_Blastococcus sp. DSM 46838	k_Archaea;p_Nitrososphaerota;c_Unclassified;o_Nitrosopumilales;f_Unclassified;g_Unclassified;s_Nitrosopumilales archaeon
k_Bacteria;p_Actinomycetota;c_Thermoleophilia;o_Solirubrobacterales;f_Solirubrobacteraceae;g_Solirubrobacter;s_Solirubrobacter sp. CPCC 204708	k_Bacteria;p_Actinomycetota;c_Actinomycetes;o_Micrococcales;f_Dermabacteraceae;g_Brachybacterium;s_Brachybacterium aquaticum	k_Bacteria;p_Actinomycetota;c_Actinomycetes;o_Cryptosporangiales;f_Cryptosporangiaceae;g_Cryptosporangium;s_Cryptosporangium phraense	k_Bacteria;p_Actinomycetota;c_Actinomycetes;o_Propionibacteriales;f_Nocardioidaceae;g_Nocardioides;s_Nocardioides sp. STR3	k_Eukaryota;p_Ascomycota;c_Eurotiomycetes;o_Eurotiales;f_Aspergillaceae;g_Aspergillus;s_Aspergillus arachidicola	k_Bacteria;p_Actinomycetota;c_Actinomycetes;o_Micrococcales;f_Dermatophilaceae	k_Bacteria;p_Bacillota;c_Bacilli;o_Bacillales;f_Planococcaceae;g_Planococcus;s_Planococcus koreensis	k_Archaea;p_Thermoproteota;c_Thermoprotei	k_Bacteria;p_Actinomycetota;c_Actinomycetes;o_Geodermatophilales;f_Geodermatophilaceae;g_Blastococcus;s_Blastococcus sp. KM273128	k_Archaea;p_Unclassified;c_Unclassified;o_Unclassified;f_Unclassified;g_Unclassified;s_archaeon
k_Bacteria;p_Bacillota;c_Bacilli;o_Bacillales;f_Bacillaceae	k_Bacteria;p_Actinomycetota;c_Actinomycetes;o_Micrococcales;f_Dermabacteraceae;g_Brachybacterium;s_Brachybacterium conglomeratum	k_Bacteria;p_Actinomycetota;c_Actinomycetes;o_Frankiales	k_Bacteria;p_Actinomycetota;c_Coriobacteriia	k_Eukaryota;p_Ascomycota;c_Eurotiomycetes;o_Eurotiales;f_Aspergillaceae;g_Aspergillus;s_Aspergillus avenaceus	k_Bacteria;p_Actinomycetota;c_Actinomycetes;o_Micrococcales;f_Dermatophilaceae;g_Agilicoccus	k_Bacteria;p_Bacillota;c_Bacilli;o_Bacillales;f_Planococcaceae;g_Planococcus;s_Planococcus lenghuensis	k_Archaea;p_Thermoproteota;c_Thermoprotei;o_Sulfolobales	k_Bacteria;p_Actinomycetota;c_Actinomycetes;o_Geodermatophilales;f_Geodermatophilaceae;g_Blastococcus;s_Blastococcus sp. KM273129	k_Bacteria;p_Acidobacteriota;c_Holophagae
k_Bacteria;p_Bacillota;c_Bacilli;o_Bacillales;f_Bacillaceae;g_Bacillus;s_Bacillus amyloliquefaciens	k_Bacteria;p_Actinomycetota;c_Actinomycetes;o_Micrococcales;f_Dermabacteraceae;g_Brachybacterium;s_Brachybacterium endophyticum	k_Bacteria;p_Actinomycetota;c_Actinomycetes;o_Frankiales;f_Unclassified;g_Unclassified;s_Frankiales bacterium	k_Bacteria;p_Actinomycetota;c_Coriobacteriia;o_Eggerthellales	k_Eukaryota;p_Ascomycota;c_Eurotiomycetes;o_Eurotiales;f_Aspergillaceae;g_Aspergillus;s_Aspergillus bertholletiae	k_Bacteria;p_Actinomycetota;c_Actinomycetes;o_Micrococcales;f_Dermatophilaceae;g_Agilicoccus;s_Agilicoccus flavus	k_Bacteria;p_Bacillota;c_Bacilli;o_Bacillales;f_Planococcaceae;g_Planococcus;s_Planococcus maritimus	k_Archaea;p_Thermoproteota;c_Thermoprotei;o_Sulfolobales;f_Sulfolobaceae	k_Bacteria;p_Actinomycetota;c_Actinomycetes;o_Geodermatophilales;f_Geodermatophilaceae;g_Blastococcus;s_Blastococcus sp. MG754427	k_Bacteria;p_Acidobacteriota;c_Holophagae;o_Holophagales
k_Bacteria;p_Bacillota;c_Bacilli;o_Bacillales;f_Bacillaceae;g_Bacillus;s_Bacillus sp. GbtcB14	k_Bacteria;p_Actinomycetota;c_Actinomycetes;o_Micrococcales;f_Dermabacteraceae;g_Brachybacterium;s_Brachybacterium faecium	k_Bacteria;p_Actinomycetota;c_Actinomycetes;o_Frankiales;f_Unclassified;g_Unclassified;s_uncultured Frankineae bacterium	k_Bacteria;p_Actinomycetota;c_Coriobacteriia;o_Eggerthellales;f_Eggerthellaceae	k_Eukaryota;p_Ascomycota;c_Eurotiomycetes;o_Eurotiales;f_Aspergillaceae;g_Aspergillus;s_Aspergillus brasiliensis	k_Bacteria;p_Actinomycetota;c_Actinomycetes;o_Micrococcales;f_Dermatophilaceae;g_Austwickia;s_Austwickia sp.	k_Bacteria;p_Bacillota;c_Bacilli;o_Bacillales;f_Planococcaceae;g_Planococcus;s_Planococcus salinarum	k_Archaea;p_Thermoproteota;c_Thermoprotei;o_Sulfolobales;f_Sulfolobaceae;g_Sulfolobus	k_Bacteria;p_Actinomycetota;c_Actinomycetes;o_Geodermatophilales;f_Geodermatophilaceae;g_Blastococcus;s_Blastococcus sp. PRF04-17	k_Bacteria;p_Acidobacteriota;c_Holophagae;o_Holophagales;f_Unclassified;g_Unclassified;s_Holophagales bacterium
k_Bacteria;p_Bacillota;c_Bacilli;o_Bacillales;f_Bacillaceae;g_Bacillus;s_Bacillus sp. GbtcB15	k_Bacteria;p_Actinomycetota;c_Actinomycetes;o_Micrococcales;f_Dermabacteraceae;g_Brachybacterium;s_Brachybacterium massiliense	k_Bacteria;p_Actinomycetota;c_Actinomycetes;o_Geodermatophilales	k_Bacteria;p_Actinomycetota;c_Coriobacteriia;o_Eggerthellales;f_Eggerthellaceae;g_Eggerthella	k_Eukaryota;p_Ascomycota;c_Eurotiomycetes;o_Eurotiales;f_Aspergillaceae;g_Aspergillus;s_Aspergillus burnettii	k_Bacteria;p_Actinomycetota;c_Actinomycetes;o_Micrococcales;f_Dermatophilaceae;g_Kineosphaera	k_Bacteria;p_Bacillota;c_Bacilli;o_Bacillales;f_Planococcaceae;g_Planococcus;s_Planococcus salinus	k_Archaea;p_Thermoproteota;c_Thermoprotei;o_Sulfolobales;f_Sulfolobaceae;g_Sulfolobus;s_Sulfolobus sp. A20-N-F8	k_Bacteria;p_Actinomycetota;c_Actinomycetes;o_Geodermatophilales;f_Geodermatophilaceae;g_Blastococcus;s_Blastococcus sp. VKM Ac-2987	k_Bacteria;p_Acidobacteriota;c_Terriglobia;o_Terriglobales;f_Acidobacteriaceae;g_Acidobacterium
k_Bacteria;p_Bacillota;c_Bacilli;o_Bacillales;f_Bacillaceae;g_Heyndrickxia	k_Bacteria;p_Actinomycetota;c_Actinomycetes;o_Micrococcales;f_Dermabacteraceae;g_Brachybacterium;s_Brachybacterium muris	k_Bacteria;p_Actinomycetota;c_Actinomycetes;o_Geodermatophilales;f_Geodermatophilaceae	k_Bacteria;p_Actinomycetota;c_Coriobacteriia;o_Eggerthellales;f_Eggerthellaceae;g_Eggerthella;s_Eggerthella sinensis	k_Eukaryota;p_Ascomycota;c_Eurotiomycetes;o_Eurotiales;f_Aspergillaceae;g_Aspergillus;s_Aspergillus caelatus	k_Bacteria;p_Actinomycetota;c_Actinomycetes;o_Micrococcales;f_Dermatophilaceae;g_Kineosphaera;s_Kineosphaera limosa	k_Bacteria;p_Bacillota;c_Bacilli;o_Bacillales;f_Planococcaceae;g_Planococcus;s_Planococcus soli	k_Bacteria	k_Bacteria;p_Actinomycetota;c_Actinomycetes;o_Geodermatophilales;f_Geodermatophilaceae;g_Blastococcus;s_Blastococcus xanthinilyticus	k_Bacteria;p_Acidobacteriota;c_Vicinamibacteria
k_Bacteria;p_Bacillota;c_Bacilli;o_Bacillales;f_Bacillaceae;g_Heyndrickxia;s_Heyndrickxia sporothermodurans	k_Bacteria;p_Actinomycetota;c_Actinomycetes;o_Micrococcales;f_Dermabacteraceae;g_Brachybacterium;s_Brachybacterium paraconglomeratum	k_Bacteria;p_Actinomycetota;c_Actinomycetes;o_Geodermatophilales;f_Geodermatophilaceae;g_Blastococcus	k_Bacteria;p_Actinomycetota;c_Rubrobacteria;o_Rubrobacterales;f_Rubrobacteraceae;g_Rubrobacter;s_Rubrobacter marinus	k_Eukaryota;p_Ascomycota;c_Eurotiomycetes;o_Eurotiales;f_Aspergillaceae;g_Aspergillus;s_Aspergillus campestris	k_Bacteria;p_Actinomycetota;c_Actinomycetes;o_Micrococcales;f_Dermatophilaceae;g_Mobilicoccus	k_Bacteria;p_Bacillota;c_Bacilli;o_Bacillales;f_Planococcaceae;g_Planococcus;s_Planococcus sp. 4-30	k_Bacteria;p_Acidobacteriota;c_Terriglobia	k_Bacteria;p_Actinomycetota;c_Actinomycetes;o_Geodermatophilales;f_Geodermatophilaceae;g_Geodermatophilus	k_Bacteria;p_Acidobacteriota;c_Vicinamibacteria;o_Vicinamibacterales
k_Bacteria;p_Bacillota;c_Bacilli;o_Bacillales;f_Bacillaceae;g_Lysinibacillus	k_Bacteria;p_Actinomycetota;c_Actinomycetes;o_Micrococcales;f_Dermabacteraceae;g_Brachybacterium;s_Brachybacterium saurashtrense	k_Bacteria;p_Actinomycetota;c_Actinomycetes;o_Geodermatophilales;f_Geodermatophilaceae;g_Blastococcus;s_Blastococcus aggregatus	k_Bacteria;p_Armatimonadota;c_Armatimonadia	k_Eukaryota;p_Ascomycota;c_Eurotiomycetes;o_Eurotiales;f_Aspergillaceae;g_Aspergillus;s_Aspergillus candidus	k_Bacteria;p_Actinomycetota;c_Actinomycetes;o_Micrococcales;f_Dermatophilaceae;g_Mobilicoccus;s_Mobilicoccus massiliensis	k_Bacteria;p_Bacillota;c_Bacilli;o_Bacillales;f_Planococcaceae;g_Planococcus;s_Planococcus sp. CAU13	k_Bacteria;p_Actinomycetota;c_Acidimicrobiia;o_Acidimicrobiales;f_Unclassified;g_Unclassified;s_Acidimicrobiales bacterium	k_Bacteria;p_Actinomycetota;c_Actinomycetes;o_Geodermatophilales;f_Geodermatophilaceae;g_Geodermatophilus;s_Geodermatophilus aquaeductus	k_Bacteria;p_Acidobacteriota;c_Vicinamibacteria;o_Vicinamibacterales;f_Vicinamibacteraceae
k_Bacteria;p_Bacillota;c_Bacilli;o_Bacillales;f_Bacillaceae;g_Lysinibacillus;s_Lysinibacillus sphaericus	k_Bacteria;p_Actinomycetota;c_Actinomycetes;o_Micrococcales;f_Dermabacteraceae;g_Brachybacterium;s_Brachybacterium sp. AG952	k_Bacteria;p_Actinomycetota;c_Actinomycetes;o_Geodermatophilales;f_Geodermatophilaceae;g_Blastococcus;s_Blastococcus aurantiacus	k_Bacteria;p_Bacillota;c_Bacilli;o_Bacillales;f_Listeriaceae;g_Listeria;s_Listeria welshimeri	k_Eukaryota;p_Ascomycota;c_Eurotiomycetes;o_Eurotiales;f_Aspergillaceae;g_Aspergillus;s_Aspergillus carbonarius	k_Bacteria;p_Actinomycetota;c_Actinomycetes;o_Micrococcales;f_Dermatophilaceae;g_Mobilicoccus;s_Mobilicoccus pelagius	k_Bacteria;p_Bacillota;c_Bacilli;o_Bacillales;f_Planococcaceae;g_Planococcus;s_Planococcus sp. CPCC 101016	k_Bacteria;p_Actinomycetota;c_Actinomycetes;o_Bifidobacteriales;f_Bifidobacteriaceae;g_Bifidobacterium	k_Bacteria;p_Actinomycetota;c_Actinomycetes;o_Geodermatophilales;f_Geodermatophilaceae;g_Geodermatophilus;s_Geodermatophilus chilensis	k_Bacteria;p_Acidobacteriota;c_Vicinamibacteria;o_Vicinamibacterales;f_Vicinamibacteraceae;g_Luteitalea
k_Bacteria;p_Bacillota;c_Bacilli;o_Bacillales;f_Bacillaceae;g_Weizmannia	k_Bacteria;p_Actinomycetota;c_Actinomycetes;o_Micrococcales;f_Dermabacteraceae;g_Brachybacterium;s_Brachybacterium sp. EE-P12	k_Bacteria;p_Actinomycetota;c_Actinomycetes;o_Geodermatophilales;f_Geodermatophilaceae;g_Blastococcus;s_Blastococcus fimeti	k_Bacteria;p_Bacillota;c_Bacilli;o_Bacillales;f_Paenibacillaceae;g_Paenibacillus;s_Paenibacillus sp. P22	k_Eukaryota;p_Ascomycota;c_Eurotiomycetes;o_Eurotiales;f_Aspergillaceae;g_Aspergillus;s_Aspergillus chevalieri	k_Bacteria;p_Actinomycetota;c_Actinomycetes;o_Micrococcales;f_Dermatophilaceae;g_Piscicoccus	k_Bacteria;p_Bacillota;c_Bacilli;o_Bacillales;f_Planococcaceae;g_Planococcus;s_Planococcus sp. ISL-110	k_Bacteria;p_Actinomycetota;c_Actinomycetes;o_Bifidobacteriales;f_Bifidobacteriaceae;g_Bifidobacterium;s_Bifidobacterium animalis	k_Bacteria;p_Actinomycetota;c_Actinomycetes;o_Geodermatophilales;f_Geodermatophilaceae;g_Geodermatophilus;s_Geodermatophilus normandii	k_Bacteria;p_Acidobacteriota;c_Vicinamibacteria;o_Vicinamibacterales;f_Vicinamibacteraceae;g_Luteitalea;s_Luteitalea pratensis
k_Bacteria;p_Bacillota;c_Bacilli;o_Bacillales;f_Bacillaceae;g_Weizmannia;s_Weizmannia coagulans	k_Bacteria;p_Actinomycetota;c_Actinomycetes;o_Micrococcales;f_Dermabacteraceae;g_Brachybacterium;s_Brachybacterium sp. HMSC06H03	k_Bacteria;p_Actinomycetota;c_Actinomycetes;o_Geodermatophilales;f_Geodermatophilaceae;g_Blastococcus;s_Blastococcus haudaquaticus	k_Bacteria;p_Bacillota;c_Bacilli;o_Bacillales;f_Staphylococcaceae;g_Staphylococcus;s_Staphylococcus cohnii	k_Eukaryota;p_Ascomycota;c_Eurotiomycetes;o_Eurotiales;f_Aspergillaceae;g_Aspergillus;s_Aspergillus clavatus	k_Bacteria;p_Actinomycetota;c_Actinomycetes;o_Micrococcales;f_Dermatophilaceae;g_Piscicoccus;s_Piscicoccus intestinalis	k_Bacteria;p_Bacillota;c_Bacilli;o_Bacillales;f_Planococcaceae;g_Planococcus;s_Planococcus sp. MSAK28401	k_Bacteria;p_Actinomycetota;c_Actinomycetes;o_Bifidobacteriales;f_Bifidobacteriaceae;g_Bifidobacterium;s_Bifidobacterium breve	k_Bacteria;p_Actinomycetota;c_Actinomycetes;o_Geodermatophilales;f_Geodermatophilaceae;g_Geodermatophilus;s_Geodermatophilus obscurus	k_Bacteria;p_Acidobacteriota;c_Vicinamibacteria;o_Vicinamibacterales;f_Vicinamibacteraceae;g_Luteitalea;s_Luteitalea sp. TBR-22
k_Bacteria;p_Bacillota;c_Bacilli;o_Bacillales;f_Paenibacillaceae;g_Cohnella	k_Bacteria;p_Actinomycetota;c_Actinomycetes;o_Micrococcales;f_Dermabacteraceae;g_Brachybacterium;s_Brachybacterium sp. p3-SID957	k_Bacteria;p_Actinomycetota;c_Actinomycetes;o_Geodermatophilales;f_Geodermatophilaceae;g_Blastococcus;s_Blastococcus litoris	k_Bacteria;p_Bacillota;c_Bacilli;o_Bacillales;f_Staphylococcaceae;g_Staphylococcus;s_Staphylococcus epidermidis	k_Eukaryota;p_Ascomycota;c_Eurotiomycetes;o_Eurotiales;f_Aspergillaceae;g_Aspergillus;s_Aspergillus coremiiformis	k_Bacteria;p_Actinomycetota;c_Actinomycetes;o_Micrococcales;f_Intrasporangiaceae;g_Arsenicicoccus	k_Bacteria;p_Bacillota;c_Bacilli;o_Bacillales;f_Planococcaceae;g_Planomicrobium	k_Bacteria;p_Actinomycetota;c_Actinomycetes;o_Bifidobacteriales;f_Bifidobacteriaceae;g_Bifidobacterium;s_Bifidobacterium longum	k_Bacteria;p_Actinomycetota;c_Actinomycetes;o_Geodermatophilales;f_Geodermatophilaceae;g_Geodermatophilus;s_Geodermatophilus poikilotrophus	k_Bacteria;p_Actinomycetota;c_Acidimicrobiia
k_Bacteria;p_Bacillota;c_Bacilli;o_Bacillales;f_Paenibacillaceae;g_Cohnella;s_Cohnella sp. GbtcB17	k_Bacteria;p_Actinomycetota;c_Actinomycetes;o_Micrococcales;f_Dermabacteraceae;g_Brachybacterium;s_Brachybacterium sp. PhyBa_CO2_2	k_Bacteria;p_Actinomycetota;c_Actinomycetes;o_Geodermatophilales;f_Geodermatophilaceae;g_Blastococcus;s_Blastococcus sp. CCUG 61487	k_Bacteria;p_Bacillota;c_Bacilli;o_Bacillales;f_Thermoactinomycetaceae	k_Eukaryota;p_Ascomycota;c_Eurotiomycetes;o_Eurotiales;f_Aspergillaceae;g_Aspergillus;s_Aspergillus cristatus	k_Bacteria;p_Actinomycetota;c_Actinomycetes;o_Micrococcales;f_Intrasporangiaceae;g_Arsenicicoccus;s_Arsenicicoccus bolidensis	k_Bacteria;p_Bacillota;c_Bacilli;o_Bacillales;f_Planococcaceae;g_Planomicrobium;s_Planomicrobium okeanokoites	k_Bacteria;p_Actinomycetota;c_Actinomycetes;o_Bifidobacteriales;f_Bifidobacteriaceae;g_Bifidobacterium;s_Bifidobacterium tibiigranuli	k_Bacteria;p_Actinomycetota;c_Actinomycetes;o_Geodermatophilales;f_Geodermatophilaceae;g_Geodermatophilus;s_Geodermatophilus pulveris	k_Bacteria;p_Actinomycetota;c_Acidimicrobiia;o_Acidimicrobiales
k_Bacteria;p_Bacillota;c_Bacilli;o_Bacillales;f_Paenibacillaceae;g_Paenibacillus;s_Paenibacillus roseus	k_Bacteria;p_Actinomycetota;c_Actinomycetes;o_Micrococcales;f_Dermabacteraceae;g_Brachybacterium;s_Brachybacterium sp. sponge	k_Bacteria;p_Actinomycetota;c_Actinomycetes;o_Geodermatophilales;f_Geodermatophilaceae;g_Blastococcus;s_Blastococcus sp. CT_GayMR16	k_Bacteria;p_Bacillota;c_Bacilli;o_Bacillales;f_Thermoactinomycetaceae;g_Paludifilum	k_Eukaryota;p_Ascomycota;c_Eurotiomycetes;o_Eurotiales;f_Aspergillaceae;g_Aspergillus;s_Aspergillus ellipticus	k_Bacteria;p_Actinomycetota;c_Actinomycetes;o_Micrococcales;f_Intrasporangiaceae;g_Arsenicicoccus;s_Arsenicicoccus dermatophilus	k_Bacteria;p_Bacillota;c_Bacilli;o_Bacillales;f_Planococcaceae;g_Planomicrobium;s_Planomicrobium soli	k_Bacteria;p_Actinomycetota;c_Actinomycetes;o_Frankiales;f_Frankiaceae;g_Frankia;s_Candidatus Frankia californiensis	k_Bacteria;p_Actinomycetota;c_Actinomycetes;o_Geodermatophilales;f_Geodermatophilaceae;g_Geodermatophilus;s_Geodermatophilus ruber	k_Bacteria;p_Actinomycetota;c_Acidimicrobiia;o_Acidimicrobiales;f_Acidimicrobiaceae
k_Bacteria;p_Bacillota;c_Bacilli;o_Bacillales;f_Planococcaceae;g_Solibacillus	k_Bacteria;p_Actinomycetota;c_Actinomycetes;o_Micrococcales;f_Dermabacteraceae;g_Brachybacterium;s_Brachybacterium sp. SW0106-09	k_Bacteria;p_Actinomycetota;c_Actinomycetes;o_Geodermatophilales;f_Geodermatophilaceae;g_Blastococcus;s_Blastococcus sp. CT_GayMR19	k_Bacteria;p_Bacillota;c_Bacilli;o_Bacillales;f_Thermoactinomycetaceae;g_Paludifilum;s_Paludifilum halophilum	k_Eukaryota;p_Ascomycota;c_Eurotiomycetes;o_Eurotiales;f_Aspergillaceae;g_Aspergillus;s_Aspergillus eucalypticola	k_Bacteria;p_Actinomycetota;c_Actinomycetes;o_Micrococcales;f_Intrasporangiaceae;g_Arsenicicoccus;s_Arsenicicoccus piscis	k_Bacteria;p_Bacillota;c_Bacilli;o_Bacillales;f_Planococcaceae;g_Planomicrobium;s_Planomicrobium sp. CPCC 101079	k_Bacteria;p_Actinomycetota;c_Actinomycetes;o_Frankiales;f_Frankiaceae;g_Frankia;s_Frankia canadensis	k_Bacteria;p_Actinomycetota;c_Actinomycetes;o_Geodermatophilales;f_Geodermatophilaceae;g_Geodermatophilus;s_Geodermatophilus sabuli	k_Bacteria;p_Actinomycetota;c_Acidimicrobiia;o_Acidimicrobiales;f_Acidimicrobiaceae;g_Unclassified;s_Acidimicrobiaceae bacterium
k_Bacteria;p_Bacillota;c_Bacilli;o_Bacillales;f_Planococcaceae;g_Solibacillus;s_Solibacillus isronensis	k_Bacteria;p_Actinomycetota;c_Actinomycetes;o_Micrococcales;f_Dermabacteraceae;g_Brachybacterium;s_Brachybacterium sp. YJGR34	k_Bacteria;p_Actinomycetota;c_Actinomycetes;o_Geodermatophilales;f_Geodermatophilaceae;g_Blastococcus;s_Blastococcus sp. CT_GayMR20	k_Bacteria;p_Bacillota;c_Bacilli;o_Bacillales;f_Unclassified;g_Gemella;s_Gemella haemolysans	k_Eukaryota;p_Ascomycota;c_Eurotiomycetes;o_Eurotiales;f_Aspergillaceae;g_Aspergillus;s_Aspergillus felis	k_Bacteria;p_Actinomycetota;c_Actinomycetes;o_Micrococcales;f_Intrasporangiaceae;g_Arsenicicoccus;s_Arsenicicoccus sp. oral taxon 190	k_Bacteria;p_Bacillota;c_Bacilli;o_Bacillales;f_Planococcaceae;g_Planomicrobium;s_Planomicrobium sp. CPCC 101110	k_Bacteria;p_Actinomycetota;c_Actinomycetes;o_Frankiales;f_Frankiaceae;g_Frankia;s_Frankia sp. CIT1	k_Bacteria;p_Actinomycetota;c_Actinomycetes;o_Geodermatophilales;f_Geodermatophilaceae;g_Geodermatophilus;s_Geodermatophilus saharensis	k_Bacteria;p_Actinomycetota;c_Acidimicrobiia;o_Acidimicrobiales;f_Iamiaceae
k_Bacteria;p_Bacillota;c_Bacilli;o_Lactobacillales;f_Carnobacteriaceae;g_Trichococcus	k_Bacteria;p_Actinomycetota;c_Actinomycetes;o_Micrococcales;f_Dermabacteraceae;g_Brachybacterium;s_Brachybacterium vulturis	k_Bacteria;p_Actinomycetota;c_Actinomycetes;o_Geodermatophilales;f_Geodermatophilaceae;g_Blastococcus;s_Blastococcus sp. LR1	k_Bacteria;p_Bacillota;c_Bacilli;o_Lactobacillales	k_Eukaryota;p_Ascomycota;c_Eurotiomycetes;o_Eurotiales;f_Aspergillaceae;g_Aspergillus;s_Aspergillus fischeri	k_Bacteria;p_Actinomycetota;c_Actinomycetes;o_Micrococcales;f_Intrasporangiaceae;g_Tetrasphaera;s_Tetrasphaera jenkinsii	k_Bacteria;p_Bacillota;c_Bacilli;o_Bacillales;f_Planococcaceae;g_Planomicrobium;s_Planomicrobium sp. MB-3u-38	k_Bacteria;p_Actinomycetota;c_Actinomycetes;o_Jiangellales;f_Jiangellaceae;g_Phytoactinopolyspora	k_Bacteria;p_Actinomycetota;c_Actinomycetes;o_Geodermatophilales;f_Geodermatophilaceae;g_Geodermatophilus;s_Geodermatophilus siccatus	k_Bacteria;p_Actinomycetota;c_Acidimicrobiia;o_Acidimicrobiales;f_Iamiaceae;g_Actinomarinicola
k_Bacteria;p_Bacillota;c_Bacilli;o_Lactobacillales;f_Carnobacteriaceae;g_Trichococcus;s_Trichococcus palustris	k_Bacteria;p_Actinomycetota;c_Actinomycetes;o_Micrococcales;f_Dermacoccaceae	k_Bacteria;p_Actinomycetota;c_Actinomycetes;o_Geodermatophilales;f_Geodermatophilaceae;g_Blastococcus;s_Blastococcus sp. TBT05-19	k_Bacteria;p_Bacillota;c_Bacilli;o_Lactobacillales;f_Aerococcaceae;g_Abiotrophia;s_Abiotrophia sp. HMSC24B09	k_Eukaryota;p_Ascomycota;c_Eurotiomycetes;o_Eurotiales;f_Aspergillaceae;g_Aspergillus;s_Aspergillus flavus	k_Bacteria;p_Actinomycetota;c_Actinomycetes;o_Micrococcales;f_Kytococcaceae	k_Bacteria;p_Bacillota;c_Bacilli;o_Bacillales;f_Planococcaceae;g_Planomicrobium;s_Planomicrobium sp. REN8	k_Bacteria;p_Actinomycetota;c_Actinomycetes;o_Kineosporiales;f_Kineosporiaceae;g_Pseudokineococcus;s_Pseudokineococcus marinus	k_Bacteria;p_Actinomycetota;c_Actinomycetes;o_Geodermatophilales;f_Geodermatophilaceae;g_Geodermatophilus;s_Geodermatophilus sp. DF01_2	k_Bacteria;p_Actinomycetota;c_Acidimicrobiia;o_Acidimicrobiales;f_Iamiaceae;g_Actinomarinicola;s_Actinomarinicola tropica
k_Bacteria;p_Bacillota;c_Bacilli;o_Lactobacillales;f_Lactobacillaceae	k_Bacteria;p_Actinomycetota;c_Actinomycetes;o_Micrococcales;f_Dermacoccaceae;g_Yimella	k_Bacteria;p_Actinomycetota;c_Actinomycetes;o_Geodermatophilales;f_Geodermatophilaceae;g_Blastococcus;s_Blastococcus sp. TF02-8	k_Bacteria;p_Bacillota;c_Bacilli;o_Lactobacillales;f_Lactobacillaceae;g_Lactiplantibacillus;s_Lactiplantibacillus plantarum	k_Eukaryota;p_Ascomycota;c_Eurotiomycetes;o_Eurotiales;f_Aspergillaceae;g_Aspergillus;s_Aspergillus fumigatus	k_Bacteria;p_Actinomycetota;c_Actinomycetes;o_Micrococcales;f_Kytococcaceae;g_Kytococcus	k_Bacteria;p_Bacillota;c_Bacilli;o_Bacillales;f_Planococcaceae;g_Planomicrobium;s_Planomicrobium sp. Y74	k_Bacteria;p_Actinomycetota;c_Actinomycetes;o_Kitasatosporales;f_Streptomycetaceae;g_Streptomyces;s_Streptomyces aureoverticillatus	k_Bacteria;p_Actinomycetota;c_Actinomycetes;o_Geodermatophilales;f_Geodermatophilaceae;g_Geodermatophilus;s_Geodermatophilus sp. LHW52908	k_Bacteria;p_Actinomycetota;c_Acidimicrobiia;o_Acidimicrobiales;f_Iamiaceae;g_Aquihabitans
k_Bacteria;p_Bacillota;c_Bacilli;o_Lactobacillales;f_Lactobacillaceae;g_Furfurilactobacillus	k_Bacteria;p_Actinomycetota;c_Actinomycetes;o_Micrococcales;f_Intrasporangiaceae;g_Janibacter	k_Bacteria;p_Actinomycetota;c_Actinomycetes;o_Geodermatophilales;f_Geodermatophilaceae;g_Blastococcus;s_Blastococcus sp. TF02-9	k_Bacteria;p_Bacillota;c_Bacilli;o_Lactobacillales;f_Streptococcaceae	k_Eukaryota;p_Ascomycota;c_Eurotiomycetes;o_Eurotiales;f_Aspergillaceae;g_Aspergillus;s_Aspergillus glaucus	k_Bacteria;p_Actinomycetota;c_Actinomycetes;o_Micrococcales;f_Kytococcaceae;g_Kytococcus;s_Kytococcus aerolatus	k_Bacteria;p_Bacillota;c_Bacilli;o_Bacillales;f_Planococcaceae;g_Tetzosporium	k_Bacteria;p_Actinomycetota;c_Actinomycetes;o_Kitasatosporales;f_Streptomycetaceae;g_Streptomyces;s_Streptomyces calidiresistens	k_Bacteria;p_Actinomycetota;c_Actinomycetes;o_Geodermatophilales;f_Geodermatophilaceae;g_Geodermatophilus;s_Geodermatophilus sp. TF02-6	k_Bacteria;p_Actinomycetota;c_Acidimicrobiia;o_Acidimicrobiales;f_Iamiaceae;g_Aquihabitans;s_Aquihabitans sp. G128
k_Bacteria;p_Bacillota;c_Bacilli;o_Lactobacillales;f_Lactobacillaceae;g_Furfurilactobacillus;s_Furfurilactobacillus rossiae	k_Bacteria;p_Actinomycetota;c_Actinomycetes;o_Micrococcales;f_Intrasporangiaceae;g_Janibacter;s_Janibacter alkaliphilus	k_Bacteria;p_Actinomycetota;c_Actinomycetes;o_Geodermatophilales;f_Geodermatophilaceae;g_Blastococcus;s_Blastococcus sp. TF02A_35	k_Bacteria;p_Bacillota;c_Bacilli;o_Lactobacillales;f_Streptococcaceae;g_Streptococcus	k_Eukaryota;p_Ascomycota;c_Eurotiomycetes;o_Eurotiales;f_Aspergillaceae;g_Aspergillus;s_Aspergillus hancockii	k_Bacteria;p_Actinomycetota;c_Actinomycetes;o_Micrococcales;f_Kytococcaceae;g_Kytococcus;s_Kytococcus schroeteri	k_Bacteria;p_Bacillota;c_Bacilli;o_Bacillales;f_Planococcaceae;g_Tetzosporium;s_Tetzosporium hominis	k_Bacteria;p_Actinomycetota;c_Actinomycetes;o_Kitasatosporales;f_Streptomycetaceae;g_Streptomyces;s_Streptomyces cocklensis	k_Bacteria;p_Actinomycetota;c_Actinomycetes;o_Geodermatophilales;f_Geodermatophilaceae;g_Geodermatophilus;s_Geodermatophilus telluris	k_Bacteria;p_Actinomycetota;c_Acidimicrobiia;o_Acidimicrobiales;f_Iamiaceae;g_Aquihabitans;s_Aquihabitans sp. Kera 3
k_Bacteria;p_Bacillota;c_Bacilli;o_Lactobacillales;f_Lactobacillaceae;g_Latilactobacillus	k_Bacteria;p_Actinomycetota;c_Actinomycetes;o_Micrococcales;f_Intrasporangiaceae;g_Janibacter;s_Janibacter anophelis	k_Bacteria;p_Actinomycetota;c_Actinomycetes;o_Geodermatophilales;f_Geodermatophilaceae;g_Blastococcus;s_Blastococcus sp. TF02A-26	k_Bacteria;p_Bacillota;c_Bacilli;o_Lactobacillales;f_Streptococcaceae;g_Streptococcus;s_Streptococcus mitis	k_Eukaryota;p_Ascomycota;c_Eurotiomycetes;o_Eurotiales;f_Aspergillaceae;g_Aspergillus;s_Aspergillus heteromorphus	k_Bacteria;p_Actinomycetota;c_Actinomycetes;o_Micrococcales;f_Kytococcaceae;g_Kytococcus;s_Kytococcus sedentarius	k_Bacteria;p_Bacillota;c_Bacilli;o_Bacillales;f_Staphylococcaceae;g_Staphylococcus;s_Staphylococcus agnetis	k_Bacteria;p_Actinomycetota;c_Actinomycetes;o_Kitasatosporales;f_Streptomycetaceae;g_Streptomyces;s_Streptomyces griseoincarnatus	k_Bacteria;p_Actinomycetota;c_Actinomycetes;o_Geodermatophilales;f_Geodermatophilaceae;g_Klenkia;s_Klenkia brasiliensis	k_Bacteria;p_Actinomycetota;c_Acidimicrobiia;o_Acidimicrobiales;f_Iamiaceae;g_Iamia
k_Bacteria;p_Bacillota;c_Bacilli;o_Lactobacillales;f_Lactobacillaceae;g_Latilactobacillus;s_Latilactobacillus sakei	k_Bacteria;p_Actinomycetota;c_Actinomycetes;o_Micrococcales;f_Intrasporangiaceae;g_Janibacter;s_Janibacter corallicola	k_Bacteria;p_Actinomycetota;c_Actinomycetes;o_Geodermatophilales;f_Geodermatophilaceae;g_Blastococcus;s_Blastococcus sp. TF02A-30	k_Bacteria;p_Bacillota;c_Bacilli;o_Lactobacillales;f_Streptococcaceae;g_Streptococcus;s_Streptococcus sp. 263_SSPC	k_Eukaryota;p_Ascomycota;c_Eurotiomycetes;o_Eurotiales;f_Aspergillaceae;g_Aspergillus;s_Aspergillus hiratsukae	k_Bacteria;p_Actinomycetota;c_Actinomycetes;o_Micrococcales;f_Kytococcaceae;g_Kytococcus;s_Kytococcus sp. CUA-901	k_Bacteria;p_Bacillota;c_Bacilli;o_Bacillales;f_Unclassified;g_Exiguobacterium;s_Exiguobacterium chiriqhucha	k_Bacteria;p_Actinomycetota;c_Actinomycetes;o_Kitasatosporales;f_Streptomycetaceae;g_Streptomyces;s_Streptomyces griseorubens	k_Bacteria;p_Actinomycetota;c_Actinomycetes;o_Kineosporiales;f_Kineosporiaceae;g_Quadrisphaera;s_Quadrisphaera granulorum	k_Bacteria;p_Actinomycetota;c_Acidimicrobiia;o_Acidimicrobiales;f_Iamiaceae;g_Iamia;s_Iamia majanohamensis
k_Bacteria;p_Bacillota;c_Bacilli;o_Lactobacillales;f_Lactobacillaceae;g_Ligilactobacillus	k_Bacteria;p_Actinomycetota;c_Actinomycetes;o_Micrococcales;f_Intrasporangiaceae;g_Janibacter;s_Janibacter endophyticus	k_Bacteria;p_Actinomycetota;c_Actinomycetes;o_Geodermatophilales;f_Geodermatophilaceae;g_Blastococcus;s_Blastococcus sp. TML_C7B	k_Bacteria;p_Bacillota;c_Bacilli;o_Lactobacillales;f_Streptococcaceae;g_Streptococcus;s_Streptococcus sp. M334	k_Eukaryota;p_Ascomycota;c_Eurotiomycetes;o_Eurotiales;f_Aspergillaceae;g_Aspergillus;s_Aspergillus lentulus	k_Bacteria;p_Actinomycetota;c_Actinomycetes;o_Micrococcales;f_Kytococcaceae;g_Kytococcus;s_Kytococcus sp. HMSC28H12	k_Bacteria;p_Bacillota;c_Bacilli;o_Bacillales;f_Unclassified;g_Exiguobacterium;s_Exiguobacterium sp. AM39-5BH	k_Bacteria;p_Actinomycetota;c_Actinomycetes;o_Kitasatosporales;f_Streptomycetaceae;g_Streptomyces;s_Streptomyces kurssanovii	k_Bacteria;p_Actinomycetota;c_Actinomycetes;o_Kitasatosporales;f_Streptomycetaceae;g_Streptomyces;s_Streptomyces formicae	k_Bacteria;p_Actinomycetota;c_Acidimicrobiia;o_Acidimicrobiales;f_Iamiaceae;g_Iamia;s_Iamia sp. SCSIO 61187
k_Bacteria;p_Bacillota;c_Bacilli;o_Lactobacillales;f_Lactobacillaceae;g_Ligilactobacillus;s_Ligilactobacillus murinus	k_Bacteria;p_Actinomycetota;c_Actinomycetes;o_Micrococcales;f_Intrasporangiaceae;g_Janibacter;s_Janibacter hoylei	k_Bacteria;p_Actinomycetota;c_Actinomycetes;o_Geodermatophilales;f_Geodermatophilaceae;g_Blastococcus;s_Blastococcus sp. TML_M2B	k_Bacteria;p_Bacillota;c_Bacilli;o_Lactobacillales;f_Streptococcaceae;g_Streptococcus;s_Streptococcus sp. SK643	k_Eukaryota;p_Ascomycota;c_Eurotiomycetes;o_Eurotiales;f_Aspergillaceae;g_Aspergillus;s_Aspergillus leporis	k_Bacteria;p_Actinomycetota;c_Actinomycetes;o_Micrococcales;f_Microbacteriaceae;g_Curtobacterium;s_Curtobacterium sp. MCBD17_029	k_Bacteria;p_Bacillota;c_Bacilli;o_Lactobacillales;f_Streptococcaceae;g_Streptococcus;s_Streptococcus mutans	k_Bacteria;p_Actinomycetota;c_Actinomycetes;o_Kitasatosporales;f_Streptomycetaceae;g_Streptomyces;s_Streptomyces malachitofuscus	k_Bacteria;p_Actinomycetota;c_Actinomycetes;o_Kitasatosporales;f_Streptomycetaceae;g_Streptomyces;s_Streptomyces longisporoflavus	k_Bacteria;p_Actinomycetota;c_Acidimicrobiia;o_Acidimicrobiales;f_Iamiaceae;g_Rhabdothermincola
k_Bacteria;p_Bacillota;c_Clostridia;o_Eubacteriales;f_Clostridiaceae;g_Clostridium;s_Clostridium sp. CAG:221	k_Bacteria;p_Actinomycetota;c_Actinomycetes;o_Micrococcales;f_Intrasporangiaceae;g_Janibacter;s_Janibacter indicus	k_Bacteria;p_Actinomycetota;c_Actinomycetes;o_Geodermatophilales;f_Geodermatophilaceae;g_Blastococcus;s_Blastococcus sp. URHD0036	k_Bacteria;p_Bacillota;c_Bacilli;o_Lactobacillales;f_Streptococcaceae;g_Streptococcus;s_uncultured Streptococcus sp.	k_Eukaryota;p_Ascomycota;c_Eurotiomycetes;o_Eurotiales;f_Aspergillaceae;g_Aspergillus;s_Aspergillus luchuensis	k_Bacteria;p_Actinomycetota;c_Actinomycetes;o_Micrococcales;f_Microbacteriaceae;g_Microbacterium;s_Microbacterium aurum	k_Bacteria;p_Bacillota;c_Clostridia;o_Eubacteriales;f_Lachnospiraceae;g_Candidatus Epulonipiscium	k_Bacteria;p_Actinomycetota;c_Actinomycetes;o_Kitasatosporales;f_Streptomycetaceae;g_Streptomyces;s_Streptomyces rochei	k_Bacteria;p_Actinomycetota;c_Actinomycetes;o_Kitasatosporales;f_Streptomycetaceae;g_Streptomyces;s_Streptomyces mutabilis	k_Bacteria;p_Actinomycetota;c_Acidimicrobiia;o_Acidimicrobiales;f_Iamiaceae;g_Rhabdothermincola;s_Rhabdothermincola salaria
k_Bacteria;p_Bacillota;c_Erysipelotrichia;o_Erysipelotrichales;f_Turicibacteraceae	k_Bacteria;p_Actinomycetota;c_Actinomycetes;o_Micrococcales;f_Intrasporangiaceae;g_Janibacter;s_Janibacter limosus	k_Bacteria;p_Actinomycetota;c_Actinomycetes;o_Geodermatophilales;f_Geodermatophilaceae;g_Blastococcus;s_Candidatus Blastococcus massiliensis	k_Bacteria;p_Bacillota;c_Clostridia;o_Eubacteriales;f_Clostridiaceae;g_Thermobrachium	k_Eukaryota;p_Ascomycota;c_Eurotiomycetes;o_Eurotiales;f_Aspergillaceae;g_Aspergillus;s_Aspergillus melleus	k_Bacteria;p_Actinomycetota;c_Actinomycetes;o_Micrococcales;f_Microbacteriaceae;g_Microbacterium;s_Microbacterium sp. H37-C3	k_Bacteria;p_Bacillota;c_Clostridia;o_Eubacteriales;f_Lachnospiraceae;g_Candidatus Epulonipiscium;s_Epulopiscium sp. AS2M-Bin002	k_Bacteria;p_Actinomycetota;c_Actinomycetes;o_Kitasatosporales;f_Streptomycetaceae;g_Streptomyces;s_Streptomyces sabulosicollis	k_Bacteria;p_Actinomycetota;c_Actinomycetes;o_Kitasatosporales;f_Streptomycetaceae;g_Streptomyces;s_Streptomyces sp. NRRL S-87	k_Bacteria;p_Actinomycetota;c_Acidimicrobiia;o_Acidimicrobiales;f_Iamiaceae;g_Rhabdothermincola;s_Rhabdothermincola sediminis
k_Bacteria;p_Bacillota;c_Erysipelotrichia;o_Erysipelotrichales;f_Turicibacteraceae;g_Turicibacter	k_Bacteria;p_Actinomycetota;c_Actinomycetes;o_Micrococcales;f_Intrasporangiaceae;g_Janibacter;s_Janibacter massiliensis	k_Bacteria;p_Actinomycetota;c_Actinomycetes;o_Geodermatophilales;f_Geodermatophilaceae;g_Blastococcus;s_uncultured Blastococcus sp.	k_Bacteria;p_Bacillota;c_Clostridia;o_Eubacteriales;f_Clostridiaceae;g_Thermobrachium;s_Thermobrachium celere	k_Eukaryota;p_Ascomycota;c_Eurotiomycetes;o_Eurotiales;f_Aspergillaceae;g_Aspergillus;s_Aspergillus nanangensis	k_Bacteria;p_Actinomycetota;c_Actinomycetes;o_Micrococcales;f_Micrococcaceae	k_Bacteria;p_Bacillota;c_Clostridia;o_Eubacteriales;f_Oscillospiraceae	k_Bacteria;p_Actinomycetota;c_Actinomycetes;o_Kitasatosporales;f_Streptomycetaceae;g_Streptomyces;s_Streptomyces sp. alain-838	k_Bacteria;p_Actinomycetota;c_Actinomycetes;o_Kitasatosporales;f_Streptomycetaceae;g_Streptomyces;s_Streptomyces sp. SID13031	k_Bacteria;p_Actinomycetota;c_Acidimicrobiia;o_Acidimicrobiales;f_Ilumatobacteraceae
k_Bacteria;p_Bacillota;c_Tissierellia;o_Tissierellales;f_Tissierellaceae	k_Bacteria;p_Actinomycetota;c_Actinomycetes;o_Micrococcales;f_Intrasporangiaceae;g_Janibacter;s_Janibacter sp. CX7	k_Bacteria;p_Actinomycetota;c_Actinomycetes;o_Geodermatophilales;f_Geodermatophilaceae;g_Geodermatophilus;s_Geodermatophilus africanus	k_Bacteria;p_Bacillota;c_Clostridia;o_Eubacteriales;f_Unclassified;g_Fenollaria;s_Fenollaria massiliensis	k_Eukaryota;p_Ascomycota;c_Eurotiomycetes;o_Eurotiales;f_Aspergillaceae;g_Aspergillus;s_Aspergillus niger	k_Bacteria;p_Actinomycetota;c_Actinomycetes;o_Micrococcales;f_Micrococcaceae;g_Kocuria	k_Bacteria;p_Bacillota;c_Clostridia;o_Eubacteriales;f_Oscillospiraceae;g_Acetanaerobacterium	k_Bacteria;p_Actinomycetota;c_Actinomycetes;o_Kitasatosporales;f_Streptomycetaceae;g_Streptomyces;s_Streptomyces sp. CHB19.2	k_Bacteria;p_Actinomycetota;c_Actinomycetes;o_Micrococcales;f_Cellulomonadaceae;g_Cellulomonas;s_Cellulomonas sp. P24	k_Bacteria;p_Actinomycetota;c_Acidimicrobiia;o_Acidimicrobiales;f_Ilumatobacteraceae;g_Desertimonas
k_Bacteria;p_Bacteroidota;c_Bacteroidia;o_Bacteroidales;f_Bacteroidaceae;g_Bacteroides;s_Bacteroides sp. An19	k_Bacteria;p_Actinomycetota;c_Actinomycetes;o_Micrococcales;f_Intrasporangiaceae;g_Janibacter;s_Janibacter sp. YB324	k_Bacteria;p_Actinomycetota;c_Actinomycetes;o_Geodermatophilales;f_Geodermatophilaceae;g_Geodermatophilus;s_Geodermatophilus amargosae	k_Bacteria;p_Bacillota;c_Clostridia;o_Halanaerobiales	k_Eukaryota;p_Ascomycota;c_Eurotiomycetes;o_Eurotiales;f_Aspergillaceae;g_Aspergillus;s_Aspergillus nomiae	k_Bacteria;p_Actinomycetota;c_Actinomycetes;o_Micrococcales;f_Micrococcaceae;g_Kocuria;s_Kocuria atrinae	k_Bacteria;p_Bacillota;c_Clostridia;o_Eubacteriales;f_Oscillospiraceae;g_Acetanaerobacterium;s_Acetanaerobacterium elongatum	k_Bacteria;p_Actinomycetota;c_Actinomycetes;o_Kitasatosporales;f_Streptomycetaceae;g_Streptomyces;s_Streptomyces sp. DH5	k_Bacteria;p_Actinomycetota;c_Actinomycetes;o_Micrococcales;f_Intrasporangiaceae;g_Arsenicicoccus;s_Arsenicicoccus sp.	k_Bacteria;p_Actinomycetota;c_Acidimicrobiia;o_Acidimicrobiales;f_Ilumatobacteraceae;g_Desertimonas;s_Desertimonas flava
k_Bacteria;p_Bacteroidota;c_Bacteroidia;o_Bacteroidales;f_Tannerellaceae;g_Tannerella;s_Tannerella serpentiformis	k_Bacteria;p_Actinomycetota;c_Actinomycetes;o_Micrococcales;f_Intrasporangiaceae;g_Janibacter;s_Janibacter terrae	k_Bacteria;p_Actinomycetota;c_Actinomycetes;o_Geodermatophilales;f_Geodermatophilaceae;g_Geodermatophilus;s_Geodermatophilus bullaregiensis	k_Bacteria;p_Bacillota;c_Clostridia;o_Halanaerobiales;f_Halobacteroidaceae	k_Eukaryota;p_Ascomycota;c_Eurotiomycetes;o_Eurotiales;f_Aspergillaceae;g_Aspergillus;s_Aspergillus novofumigatus	k_Bacteria;p_Actinomycetota;c_Actinomycetes;o_Micrococcales;f_Micrococcaceae;g_Kocuria;s_Kocuria carniphila	k_Bacteria;p_Bacteroidota;c_Cytophagia;o_Cytophagales;f_Cytophagaceae;g_Cytophaga	k_Bacteria;p_Actinomycetota;c_Actinomycetes;o_Kitasatosporales;f_Streptomycetaceae;g_Streptomyces;s_Streptomyces sp. JJ36	k_Bacteria;p_Actinomycetota;c_Actinomycetes;o_Micrococcales;f_Intrasporangiaceae;g_Intrasporangium;s_Intrasporangium oryzae	k_Bacteria;p_Actinomycetota;c_Acidimicrobiia;o_Acidimicrobiales;f_Ilumatobacteraceae;g_Ilumatobacter
k_Bacteria;p_Bacteroidota;c_Bacteroidia;o_Marinilabiliales	k_Bacteria;p_Actinomycetota;c_Actinomycetes;o_Micrococcales;f_Intrasporangiaceae;g_Knoellia;s_Knoellia remsis	k_Bacteria;p_Actinomycetota;c_Actinomycetes;o_Geodermatophilales;f_Geodermatophilaceae;g_Geodermatophilus;s_Geodermatophilus daqingensis	k_Bacteria;p_Bacillota;c_Clostridia;o_Halanaerobiales;f_Halobacteroidaceae;g_Natroniella	k_Eukaryota;p_Ascomycota;c_Eurotiomycetes;o_Eurotiales;f_Aspergillaceae;g_Aspergillus;s_Aspergillus novoparasiticus	k_Bacteria;p_Actinomycetota;c_Actinomycetes;o_Micrococcales;f_Micrococcaceae;g_Kocuria;s_Kocuria coralli	k_Bacteria;p_Bacteroidota;c_Cytophagia;o_Cytophagales;f_Cytophagaceae;g_Cytophaga;s_Cytophaga aurantiaca	k_Bacteria;p_Actinomycetota;c_Actinomycetes;o_Kitasatosporales;f_Streptomycetaceae;g_Streptomyces;s_Streptomyces sp. MH60	k_Bacteria;p_Actinomycetota;c_Actinomycetes;o_Micrococcales;f_Intrasporangiaceae;g_Janibacter;s_Janibacter cremeus	k_Bacteria;p_Actinomycetota;c_Acidimicrobiia;o_Acidimicrobiales;f_Ilumatobacteraceae;g_Ilumatobacter;s_Ilumatobacter coccineus
k_Bacteria;p_Bacteroidota;c_Bacteroidia;o_Marinilabiliales;f_Marinilabiliaceae	k_Bacteria;p_Actinomycetota;c_Actinomycetes;o_Micrococcales;f_Intrasporangiaceae;g_Marihabitans	k_Bacteria;p_Actinomycetota;c_Actinomycetes;o_Geodermatophilales;f_Geodermatophilaceae;g_Geodermatophilus;s_Geodermatophilus dictyosporus	k_Bacteria;p_Bacillota;c_Clostridia;o_Halanaerobiales;f_Halobacteroidaceae;g_Natroniella;s_Natroniella acetigena	k_Eukaryota;p_Ascomycota;c_Eurotiomycetes;o_Eurotiales;f_Aspergillaceae;g_Aspergillus;s_Aspergillus oryzae	k_Bacteria;p_Actinomycetota;c_Actinomycetes;o_Micrococcales;f_Micrococcaceae;g_Kocuria;s_Kocuria flava	k_Bacteria;p_Bacteroidota;c_Cytophagia;o_Cytophagales;f_Cytophagaceae;g_Cytophaga;s_Cytophaga hutchinsonii	k_Bacteria;p_Actinomycetota;c_Actinomycetes;o_Kitasatosporales;f_Streptomycetaceae;g_Streptomyces;s_Streptomyces sp. PT12	k_Bacteria;p_Actinomycetota;c_Actinomycetes;o_Micrococcales;f_Microbacteriaceae;g_Homoserinimonas	k_Bacteria;p_Actinomycetota;c_Acidimicrobiia;o_Acidimicrobiales;f_Ilumatobacteraceae;g_Ilumatobacter;s_Ilumatobacter fluminis
k_Bacteria;p_Bacteroidota;c_Bacteroidia;o_Marinilabiliales;f_Marinilabiliaceae;g_Labilibacter	k_Bacteria;p_Actinomycetota;c_Actinomycetes;o_Micrococcales;f_Intrasporangiaceae;g_Marihabitans;s_Marihabitans asiaticum	k_Bacteria;p_Actinomycetota;c_Actinomycetes;o_Geodermatophilales;f_Geodermatophilaceae;g_Geodermatophilus;s_Geodermatophilus nigrescens	k_Bacteria;p_Bacillota;c_Clostridia;o_Thermoanaerobacterales	k_Eukaryota;p_Ascomycota;c_Eurotiomycetes;o_Eurotiales;f_Aspergillaceae;g_Aspergillus;s_Aspergillus pseudocaelatus	k_Bacteria;p_Actinomycetota;c_Actinomycetes;o_Micrococcales;f_Micrococcaceae;g_Kocuria;s_Kocuria indica	k_Bacteria;p_Bacteroidota;c_Cytophagia;o_Cytophagales;f_Cytophagaceae;g_Sporocytophaga	k_Bacteria;p_Actinomycetota;c_Actinomycetes;o_Micrococcales;f_Cellulomonadaceae;g_Cellulomonas;s_Cellulomonas sp. JZ18	k_Bacteria;p_Actinomycetota;c_Actinomycetes;o_Micrococcales;f_Microbacteriaceae;g_Homoserinimonas;s_Homoserinimonas sp. OAct 916	k_Bacteria;p_Actinomycetota;c_Acidimicrobiia;o_Acidimicrobiales;f_Ilumatobacteraceae;g_Ilumatobacter;s_Ilumatobacter nonamiensis
k_Bacteria;p_Bacteroidota;c_Bacteroidia;o_Marinilabiliales;f_Marinilabiliaceae;g_Labilibacter;s_Labilibacter sediminis	k_Bacteria;p_Actinomycetota;c_Actinomycetes;o_Micrococcales;f_Intrasporangiaceae;g_Ornithinicoccus;s_Ornithinicoccus hortensis	k_Bacteria;p_Actinomycetota;c_Actinomycetes;o_Geodermatophilales;f_Geodermatophilaceae;g_Geodermatophilus;s_Geodermatophilus sp. DSM 45219	k_Bacteria;p_Bacillota;c_Clostridia;o_Thermoanaerobacterales;f_Thermoanaerobacteraceae	k_Eukaryota;p_Ascomycota;c_Eurotiomycetes;o_Eurotiales;f_Aspergillaceae;g_Aspergillus;s_Aspergillus pseudoglaucus	k_Bacteria;p_Actinomycetota;c_Actinomycetes;o_Micrococcales;f_Micrococcaceae;g_Kocuria;s_Kocuria marina	k_Bacteria;p_Bacteroidota;c_Cytophagia;o_Cytophagales;f_Cytophagaceae;g_Sporocytophaga;s_Sporocytophaga myxococcoides	k_Bacteria;p_Actinomycetota;c_Actinomycetes;o_Micrococcales;f_Microbacteriaceae;g_Amnibacterium;s_Amnibacterium kyonggiense	k_Bacteria;p_Actinomycetota;c_Actinomycetes;o_Micrococcales;f_Microbacteriaceae;g_Microbacterium;s_Microbacterium mangrovi	k_Bacteria;p_Actinomycetota;c_Acidimicrobiia;o_Acidimicrobiales;f_Ilumatobacteraceae;g_Ilumatobacter;s_Ilumatobacter sp.
k_Bacteria;p_Bacteroidota;c_Bacteroidia;o_Marinilabiliales;f_Prolixibacteraceae;g_Unclassified;s_Prolixibacteraceae bacterium	k_Bacteria;p_Actinomycetota;c_Actinomycetes;o_Micrococcales;f_Intrasporangiaceae;g_Terrabacter;s_Terrabacter sp. 28	k_Bacteria;p_Actinomycetota;c_Actinomycetes;o_Geodermatophilales;f_Geodermatophilaceae;g_Geodermatophilus;s_Geodermatophilus sp. YIM 151500	k_Bacteria;p_Bacillota;c_Clostridia;o_Thermoanaerobacterales;f_Thermoanaerobacteraceae;g_Carboxydothermus	k_Eukaryota;p_Ascomycota;c_Eurotiomycetes;o_Eurotiales;f_Aspergillaceae;g_Aspergillus;s_Aspergillus pseudonomiae	k_Bacteria;p_Actinomycetota;c_Actinomycetes;o_Micrococcales;f_Micrococcaceae;g_Kocuria;s_Kocuria polaris	k_Bacteria;p_Bacteroidota;c_Cytophagia;o_Cytophagales;f_Hymenobacteraceae;g_Adhaeribacter;s_Adhaeribacter aerolatus	k_Bacteria;p_Actinomycetota;c_Actinomycetes;o_Micrococcales;f_Microbacteriaceae;g_Microbacterium;s_Microbacterium esteraromaticum	k_Bacteria;p_Actinomycetota;c_Actinomycetes;o_Micrococcales;f_Microbacteriaceae;g_Microbacterium;s_Microbacterium oxydans	k_Bacteria;p_Actinomycetota;c_Acidimicrobiia;o_Acidimicrobiales;f_Unclassified;g_Unclassified;s_Acidimicrobiales bacterium mtb01
k_Bacteria;p_Bacteroidota;c_Chitinophagia	k_Bacteria;p_Actinomycetota;c_Actinomycetes;o_Micrococcales;f_Intrasporangiaceae;g_Tetrasphaera	k_Bacteria;p_Actinomycetota;c_Actinomycetes;o_Geodermatophilales;f_Geodermatophilaceae;g_Geodermatophilus;s_Geodermatophilus tzadiensis	k_Bacteria;p_Bacillota;c_Clostridia;o_Thermoanaerobacterales;f_Thermoanaerobacteraceae;g_Carboxydothermus;s_Carboxydothermus pertinax	k_Eukaryota;p_Ascomycota;c_Eurotiomycetes;o_Eurotiales;f_Aspergillaceae;g_Aspergillus;s_Aspergillus pseudotamarii	k_Bacteria;p_Actinomycetota;c_Actinomycetes;o_Micrococcales;f_Micrococcaceae;g_Kocuria;s_Kocuria rhizophila	k_Bacteria;p_Bacteroidota;c_Cytophagia;o_Cytophagales;f_Hymenobacteraceae;g_Adhaeribacter;s_Adhaeribacter rhizoryzae	k_Bacteria;p_Actinomycetota;c_Actinomycetes;o_Micrococcales;f_Microbacteriaceae;g_Microbacterium;s_Microbacterium saperdae	k_Bacteria;p_Actinomycetota;c_Actinomycetes;o_Micrococcales;f_Microbacteriaceae;g_Unclassified;s_Microbacteriaceae bacterium	k_Bacteria;p_Actinomycetota;c_Actinomycetes;o_Actinomycetales;f_Actinomycetaceae;g_Actinomyces;s_Actinomyces dentalis
k_Bacteria;p_Bacteroidota;c_Chitinophagia;o_Chitinophagales	k_Bacteria;p_Actinomycetota;c_Actinomycetes;o_Micrococcales;f_Intrasporangiaceae;g_Tetrasphaera;s_Tetrasphaera sp. F2B08	k_Bacteria;p_Actinomycetota;c_Actinomycetes;o_Geodermatophilales;f_Geodermatophilaceae;g_Goekera	k_Bacteria;p_Bacillota;c_Clostridia;o_Thermoanaerobacterales;f_Thermoanaerobacterales Family III. Incertae Sedis	k_Eukaryota;p_Ascomycota;c_Eurotiomycetes;o_Eurotiales;f_Aspergillaceae;g_Aspergillus;s_Aspergillus pseudoviridinutans	k_Bacteria;p_Actinomycetota;c_Actinomycetes;o_Micrococcales;f_Micrococcaceae;g_Kocuria;s_Kocuria rosea	k_Bacteria;p_Bacteroidota;c_Cytophagia;o_Cytophagales;f_Hymenobacteraceae;g_Nibribacter	k_Bacteria;p_Actinomycetota;c_Actinomycetes;o_Micrococcales;f_Microbacteriaceae;g_Microbacterium;s_Microbacterium sp. AISO3	k_Bacteria;p_Actinomycetota;c_Actinomycetes;o_Micrococcales;f_Micrococcaceae;g_Arthrobacter;s_Arthrobacter pigmenti	k_Bacteria;p_Actinomycetota;c_Actinomycetes;o_Actinomycetales;f_Actinomycetaceae;g_Actinomyces;s_Actinomyces sp. oral taxon 414
k_Bacteria;p_Bacteroidota;c_Chitinophagia;o_Chitinophagales;f_Chitinophagaceae	k_Bacteria;p_Actinomycetota;c_Actinomycetes;o_Micrococcales;f_Jonesiaceae	k_Bacteria;p_Actinomycetota;c_Actinomycetes;o_Geodermatophilales;f_Geodermatophilaceae;g_Goekera;s_Goekera deserti	k_Bacteria;p_Bacillota;c_Erysipelotrichia	k_Eukaryota;p_Ascomycota;c_Eurotiomycetes;o_Eurotiales;f_Aspergillaceae;g_Aspergillus;s_Aspergillus rambellii	k_Bacteria;p_Actinomycetota;c_Actinomycetes;o_Micrococcales;f_Micrococcaceae;g_Kocuria;s_Kocuria salina	k_Bacteria;p_Bacteroidota;c_Cytophagia;o_Cytophagales;f_Hymenobacteraceae;g_Nibribacter;s_Nibribacter ruber	k_Bacteria;p_Actinomycetota;c_Actinomycetes;o_Micrococcales;f_Micrococcaceae;g_Arthrobacter;s_Arthrobacter echini	k_Bacteria;p_Actinomycetota;c_Actinomycetes;o_Micrococcales;f_Micrococcaceae;g_Arthrobacter;s_Arthrobacter sp. NicSoilC5	k_Bacteria;p_Actinomycetota;c_Actinomycetes;o_Actinomycetales;f_Unclassified;g_Unclassified;s_Actinomycetales bacterium
k_Bacteria;p_Bacteroidota;c_Chitinophagia;o_Chitinophagales;f_Chitinophagaceae;g_Agriterribacter	k_Bacteria;p_Actinomycetota;c_Actinomycetes;o_Micrococcales;f_Jonesiaceae;g_Flavimobilis	k_Bacteria;p_Actinomycetota;c_Actinomycetes;o_Geodermatophilales;f_Geodermatophilaceae;g_Klenkia;s_Klenkia soli	k_Bacteria;p_Bacillota;c_Erysipelotrichia;o_Erysipelotrichales	k_Eukaryota;p_Ascomycota;c_Eurotiomycetes;o_Eurotiales;f_Aspergillaceae;g_Aspergillus;s_Aspergillus ruber	k_Bacteria;p_Actinomycetota;c_Actinomycetes;o_Micrococcales;f_Micrococcaceae;g_Kocuria;s_Kocuria salsicia	k_Bacteria;p_Bacteroidota;c_Cytophagia;o_Cytophagales;f_Hymenobacteraceae;g_Rufibacter;s_Rufibacter hautae	k_Bacteria;p_Actinomycetota;c_Actinomycetes;o_Micrococcales;f_Micrococcaceae;g_Arthrobacter;s_Arthrobacter sp. H5	k_Bacteria;p_Actinomycetota;c_Actinomycetes;o_Micrococcales;f_Micrococcaceae;g_Arthrobacter;s_Arthrobacter sp. Soil736	k_Bacteria;p_Actinomycetota;c_Actinomycetes;o_Bifidobacteriales;f_Bifidobacteriaceae;g_Gardnerella
k_Bacteria;p_Bacteroidota;c_Chitinophagia;o_Chitinophagales;f_Chitinophagaceae;g_Agriterribacter;s_Agriterribacter humi	k_Bacteria;p_Actinomycetota;c_Actinomycetes;o_Micrococcales;f_Jonesiaceae;g_Flavimobilis;s_Flavimobilis marinus	k_Bacteria;p_Actinomycetota;c_Actinomycetes;o_Geodermatophilales;f_Geodermatophilaceae;g_Klenkia;s_Klenkia sp. PcliD-1-E	k_Bacteria;p_Bacillota;c_Erysipelotrichia;o_Erysipelotrichales;f_Coprobacillaceae	k_Eukaryota;p_Ascomycota;c_Eurotiomycetes;o_Eurotiales;f_Aspergillaceae;g_Aspergillus;s_Aspergillus sclerotialis	k_Bacteria;p_Actinomycetota;c_Actinomycetes;o_Micrococcales;f_Micrococcaceae;g_Kocuria;s_Kocuria sp. CCUG 69068	k_Bacteria;p_Bacteroidota;c_Cytophagia;o_Cytophagales;f_Hymenobacteraceae;g_Rufibacter;s_Rufibacter roseus	k_Bacteria;p_Actinomycetota;c_Actinomycetes;o_Micrococcales;f_Micrococcaceae;g_Arthrobacter;s_Arthrobacter sp. N199823	k_Bacteria;p_Actinomycetota;c_Actinomycetes;o_Micrococcales;f_Micrococcaceae;g_Pseudarthrobacter;s_Pseudarthrobacter sp. ATCC 49987	k_Bacteria;p_Actinomycetota;c_Actinomycetes;o_Bifidobacteriales;f_Bifidobacteriaceae;g_Gardnerella;s_Gardnerella vaginalis
k_Bacteria;p_Bacteroidota;c_Chitinophagia;o_Chitinophagales;f_Chitinophagaceae;g_Arachidicoccus	k_Bacteria;p_Actinomycetota;c_Actinomycetes;o_Micrococcales;f_Microbacteriaceae;g_Agrococcus;s_Agrococcus sediminis	k_Bacteria;p_Actinomycetota;c_Actinomycetes;o_Geodermatophilales;f_Geodermatophilaceae;g_Klenkia;s_Klenkia terrae	k_Bacteria;p_Bacillota;c_Erysipelotrichia;o_Erysipelotrichales;f_Coprobacillaceae;g_Thomasclavelia	k_Eukaryota;p_Ascomycota;c_Eurotiomycetes;o_Eurotiales;f_Aspergillaceae;g_Aspergillus;s_Aspergillus sclerotiicarbonarius	k_Bacteria;p_Actinomycetota;c_Actinomycetes;o_Micrococcales;f_Micrococcaceae;g_Kocuria;s_Kocuria sp. CNJ-770	k_Bacteria;p_Bacteroidota;c_Cytophagia;o_Cytophagales;f_Hymenobacteraceae;g_Rufibacter;s_Rufibacter sp. DG15C	k_Bacteria;p_Actinomycetota;c_Actinomycetes;o_Micrococcales;f_Micrococcaceae;g_Nesterenkonia;s_Nesterenkonia natronophila	k_Bacteria;p_Actinomycetota;c_Actinomycetes;o_Micrococcales;f_Micrococcaceae;g_Specibacter	k_Bacteria;p_Actinomycetota;c_Actinomycetes;o_Frankiales;f_Frankiaceae;g_Frankia;s_Candidatus Frankia nodulisporulans
k_Bacteria;p_Bacteroidota;c_Chitinophagia;o_Chitinophagales;f_Chitinophagaceae;g_Arachidicoccus;s_Arachidicoccus soli	k_Bacteria;p_Actinomycetota;c_Actinomycetes;o_Micrococcales;f_Microbacteriaceae;g_Microbacterium;s_Microbacterium paraoxydans	k_Bacteria;p_Actinomycetota;c_Actinomycetes;o_Geodermatophilales;f_Geodermatophilaceae;g_Modestobacter	k_Bacteria;p_Bacillota;c_Erysipelotrichia;o_Erysipelotrichales;f_Coprobacillaceae;g_Thomasclavelia;s_[Clostridium] innocuum	k_Eukaryota;p_Ascomycota;c_Eurotiomycetes;o_Eurotiales;f_Aspergillaceae;g_Aspergillus;s_Aspergillus sp. HF37	k_Bacteria;p_Actinomycetota;c_Actinomycetes;o_Micrococcales;f_Micrococcaceae;g_Kocuria;s_Kocuria sp. ICS0012	k_Bacteria;p_Bacteroidota;c_Cytophagia;o_Cytophagales;f_Hymenobacteraceae;g_Rufibacter;s_Rufibacter sp. XAAS-G3-1	k_Bacteria;p_Actinomycetota;c_Actinomycetes;o_Micrococcales;f_Micrococcaceae;g_Paenarthrobacter	k_Bacteria;p_Actinomycetota;c_Actinomycetes;o_Micrococcales;f_Micrococcaceae;g_Specibacter;s_Specibacter cremeus	k_Bacteria;p_Actinomycetota;c_Actinomycetes;o_Geodermatophilales;f_Geodermatophilaceae;g_Klenkia
k_Bacteria;p_Bacteroidota;c_Chitinophagia;o_Chitinophagales;f_Chitinophagaceae;g_Chitinophaga	k_Bacteria;p_Actinomycetota;c_Actinomycetes;o_Micrococcales;f_Microbacteriaceae;g_Microbacterium;s_Microbacterium schleiferi	k_Bacteria;p_Actinomycetota;c_Actinomycetes;o_Geodermatophilales;f_Geodermatophilaceae;g_Modestobacter;s_Modestobacter altitudinis	k_Bacteria;p_Bacillota;c_Negativicutes	k_Eukaryota;p_Ascomycota;c_Eurotiomycetes;o_Eurotiales;f_Aspergillaceae;g_Aspergillus;s_Aspergillus steynii	k_Bacteria;p_Actinomycetota;c_Actinomycetes;o_Micrococcales;f_Micrococcaceae;g_Kocuria;s_Kocuria sp. KD4	k_Bacteria;p_Bacteroidota;c_Flavobacteriia;o_Flavobacteriales;f_Crocinitomicaceae	k_Bacteria;p_Actinomycetota;c_Actinomycetes;o_Micrococcales;f_Micrococcaceae;g_Paeniglutamicibacter	k_Bacteria;p_Actinomycetota;c_Actinomycetes;o_Micrococcales;f_Ornithinimicrobiaceae;g_Ornithinimicrobium;s_Ornithinimicrobium cavernae	k_Bacteria;p_Actinomycetota;c_Actinomycetes;o_Geodermatophilales;f_Geodermatophilaceae;g_Klenkia;s_Klenkia marina
k_Bacteria;p_Bacteroidota;c_Chitinophagia;o_Chitinophagales;f_Chitinophagaceae;g_Chitinophaga;s_[Flexibacter] sp. ATCC 35208	k_Bacteria;p_Actinomycetota;c_Actinomycetes;o_Micrococcales;f_Microbacteriaceae;g_Microbacterium;s_Microbacterium sulfonylureivorans	k_Bacteria;p_Actinomycetota;c_Actinomycetes;o_Geodermatophilales;f_Geodermatophilaceae;g_Modestobacter;s_Modestobacter caceresii	k_Bacteria;p_Bacillota;c_Negativicutes;o_Veillonellales	k_Eukaryota;p_Ascomycota;c_Eurotiomycetes;o_Eurotiales;f_Aspergillaceae;g_Aspergillus;s_Aspergillus taichungensis	k_Bacteria;p_Actinomycetota;c_Actinomycetes;o_Micrococcales;f_Micrococcaceae;g_Kocuria;s_Kocuria sp. KRD140	k_Bacteria;p_Bacteroidota;c_Flavobacteriia;o_Flavobacteriales;f_Crocinitomicaceae;g_Fluviicola	k_Bacteria;p_Actinomycetota;c_Actinomycetes;o_Micrococcales;f_Micrococcaceae;g_Paeniglutamicibacter;s_Paeniglutamicibacter antarcticus	k_Bacteria;p_Actinomycetota;c_Actinomycetes;o_Micrococcales;f_Ornithinimicrobiaceae;g_Ornithinimicrobium;s_Ornithinimicrobium pekingense	k_Bacteria;p_Actinomycetota;c_Actinomycetes;o_Geodermatophilales;f_Geodermatophilaceae;g_Klenkia;s_Klenkia taihuensis
k_Bacteria;p_Bacteroidota;c_Chitinophagia;o_Chitinophagales;f_Chitinophagaceae;g_Foetidibacter	k_Bacteria;p_Actinomycetota;c_Actinomycetes;o_Micrococcales;f_Micrococcaceae;g_Arthrobacter;s_Arthrobacter subterraneus	k_Bacteria;p_Actinomycetota;c_Actinomycetes;o_Geodermatophilales;f_Geodermatophilaceae;g_Modestobacter;s_Modestobacter excelsi	k_Bacteria;p_Bacillota;c_Negativicutes;o_Veillonellales;f_Veillonellaceae	k_Eukaryota;p_Ascomycota;c_Eurotiomycetes;o_Eurotiales;f_Aspergillaceae;g_Aspergillus;s_Aspergillus tamarii	k_Bacteria;p_Actinomycetota;c_Actinomycetes;o_Micrococcales;f_Micrococcaceae;g_Kocuria;s_Kocuria sp. LUK	k_Bacteria;p_Bacteroidota;c_Flavobacteriia;o_Flavobacteriales;f_Crocinitomicaceae;g_Fluviicola;s_Fluviicola chungangensis	k_Bacteria;p_Actinomycetota;c_Actinomycetes;o_Micrococcales;f_Micrococcaceae;g_Rothia;s_Rothia nasimurium	k_Bacteria;p_Actinomycetota;c_Actinomycetes;o_Micromonosporales;f_Micromonosporaceae;g_Actinoplanes;s_Actinoplanes lichenicola	k_Bacteria;p_Actinomycetota;c_Actinomycetes;o_Kineosporiales
k_Bacteria;p_Bacteroidota;c_Chitinophagia;o_Chitinophagales;f_Chitinophagaceae;g_Foetidibacter;s_Foetidibacter luteolus	k_Bacteria;p_Actinomycetota;c_Actinomycetes;o_Micrococcales;f_Micrococcaceae;g_Citricoccus	k_Bacteria;p_Actinomycetota;c_Actinomycetes;o_Geodermatophilales;f_Geodermatophilaceae;g_Modestobacter;s_Modestobacter marinus	k_Bacteria;p_Bacillota;c_Negativicutes;o_Veillonellales;f_Veillonellaceae;g_Veillonella	k_Eukaryota;p_Ascomycota;c_Eurotiomycetes;o_Eurotiales;f_Aspergillaceae;g_Aspergillus;s_Aspergillus tanneri	k_Bacteria;p_Actinomycetota;c_Actinomycetes;o_Micrococcales;f_Micrococcaceae;g_Kocuria;s_Kocuria sp. SM24M-10	k_Bacteria;p_Bacteroidota;c_Flavobacteriia;o_Flavobacteriales;f_Crocinitomicaceae;g_Fluviicola;s_Fluviicola taffensis	k_Bacteria;p_Actinomycetota;c_Actinomycetes;o_Micrococcales;f_Ornithinimicrobiaceae;g_Ornithinimicrobium;s_Ornithinimicrobium sediminis	k_Bacteria;p_Actinomycetota;c_Actinomycetes;o_Micromonosporales;f_Micromonosporaceae;g_Micromonospora;s_Micromonospora polyrhachis	k_Bacteria;p_Actinomycetota;c_Actinomycetes;o_Kineosporiales;f_Kineosporiaceae
k_Bacteria;p_Bacteroidota;c_Chitinophagia;o_Chitinophagales;f_Chitinophagaceae;g_Ginsengibacter	k_Bacteria;p_Actinomycetota;c_Actinomycetes;o_Micrococcales;f_Micrococcaceae;g_Citricoccus;s_Citricoccus muralis	k_Bacteria;p_Actinomycetota;c_Actinomycetes;o_Geodermatophilales;f_Geodermatophilaceae;g_Modestobacter;s_Modestobacter muralis	k_Bacteria;p_Bacillota;c_Negativicutes;o_Veillonellales;f_Veillonellaceae;g_Veillonella;s_Veillonella atypica	k_Eukaryota;p_Ascomycota;c_Eurotiomycetes;o_Eurotiales;f_Aspergillaceae;g_Aspergillus;s_Aspergillus terreus	k_Bacteria;p_Actinomycetota;c_Actinomycetes;o_Micrococcales;f_Micrococcaceae;g_Kocuria;s_Kocuria sp. UCD-OTCP	k_Bacteria;p_Bacteroidota;c_Flavobacteriia;o_Flavobacteriales;f_Flavobacteriaceae;g_Muricauda	k_Bacteria;p_Actinomycetota;c_Actinomycetes;o_Micromonosporales;f_Micromonosporaceae;g_Micromonospora;s_Micromonospora sp. DH13	k_Bacteria;p_Actinomycetota;c_Actinomycetes;o_Micromonosporales;f_Micromonosporaceae;g_Micromonospora;s_Micromonospora qiuiae	k_Bacteria;p_Actinomycetota;c_Actinomycetes;o_Kineosporiales;f_Kineosporiaceae;g_Kineococcus
k_Bacteria;p_Bacteroidota;c_Chitinophagia;o_Chitinophagales;f_Chitinophagaceae;g_Ginsengibacter;s_Ginsengibacter hankyongi	k_Bacteria;p_Actinomycetota;c_Actinomycetes;o_Micrococcales;f_Micrococcaceae;g_Citricoccus;s_Citricoccus sp. CH26A	k_Bacteria;p_Actinomycetota;c_Actinomycetes;o_Geodermatophilales;f_Geodermatophilaceae;g_Modestobacter;s_Modestobacter roseus	k_Bacteria;p_Bacillota;c_Negativicutes;o_Veillonellales;f_Veillonellaceae;g_Veillonella;s_Veillonella parvula	k_Eukaryota;p_Ascomycota;c_Eurotiomycetes;o_Eurotiales;f_Aspergillaceae;g_Aspergillus;s_Aspergillus thermomutatus	k_Bacteria;p_Actinomycetota;c_Actinomycetes;o_Micrococcales;f_Micrococcaceae;g_Kocuria;s_Kocuria sp. WN036	k_Bacteria;p_Bacteroidota;c_Flavobacteriia;o_Flavobacteriales;f_Flavobacteriaceae;g_Muricauda;s_Muricauda alvinocaridis	k_Bacteria;p_Actinomycetota;c_Actinomycetes;o_Micromonosporales;f_Micromonosporaceae;g_Virgisporangium;s_Virgisporangium aurantiacum	k_Bacteria;p_Actinomycetota;c_Actinomycetes;o_Micromonosporales;f_Micromonosporaceae;g_Micromonospora;s_Micromonospora sp. KC723	k_Bacteria;p_Actinomycetota;c_Actinomycetes;o_Kineosporiales;f_Kineosporiaceae;g_Kineococcus;s_Kineococcus aurantiacus
k_Bacteria;p_Bacteroidota;c_Chitinophagia;o_Chitinophagales;f_Chitinophagaceae;g_Ilyomonas	k_Bacteria;p_Actinomycetota;c_Actinomycetes;o_Micrococcales;f_Micrococcaceae;g_Citricoccus;s_Citricoccus sp. K5	k_Bacteria;p_Actinomycetota;c_Actinomycetes;o_Geodermatophilales;f_Geodermatophilaceae;g_Modestobacter;s_Modestobacter sp. DSM 44400	k_Bacteria;p_Bacillota;c_Negativicutes;o_Veillonellales;f_Veillonellaceae;g_Veillonella;s_Veillonella rogosae	k_Eukaryota;p_Ascomycota;c_Eurotiomycetes;o_Eurotiales;f_Aspergillaceae;g_Aspergillus;s_Aspergillus transmontanensis	k_Bacteria;p_Actinomycetota;c_Actinomycetes;o_Micrococcales;f_Micrococcaceae;g_Kocuria;s_Kocuria sp. WRN011	k_Bacteria;p_Bacteroidota;c_Unclassified;o_Unclassified;f_Unclassified;g_Unclassified;s_Bacteroidetes bacterium 4572_77	k_Bacteria;p_Actinomycetota;c_Actinomycetes;o_Mycobacteriales;f_Corynebacteriaceae;g_Corynebacterium;s_Corynebacterium amycolatum	k_Bacteria;p_Actinomycetota;c_Actinomycetes;o_Micromonosporales;f_Micromonosporaceae;g_Micromonospora;s_Micromonospora veneta	k_Bacteria;p_Actinomycetota;c_Actinomycetes;o_Kineosporiales;f_Kineosporiaceae;g_Kineococcus;s_Kineococcus indalonis
k_Bacteria;p_Bacteroidota;c_Chitinophagia;o_Chitinophagales;f_Chitinophagaceae;g_Ilyomonas;s_Ilyomonas limi	k_Bacteria;p_Actinomycetota;c_Actinomycetes;o_Micrococcales;f_Micrococcaceae;g_Citricoccus;s_Citricoccus sp. NR2	k_Bacteria;p_Actinomycetota;c_Actinomycetes;o_Geodermatophilales;f_Geodermatophilaceae;g_Modestobacter;s_Modestobacter sp. KNN46-3	k_Bacteria;p_Bacillota;c_Negativicutes;o_Veillonellales;f_Veillonellaceae;g_Veillonella;s_Veillonella sp. oral taxon 158	k_Eukaryota;p_Ascomycota;c_Eurotiomycetes;o_Eurotiales;f_Aspergillaceae;g_Aspergillus;s_Aspergillus turcosus	k_Bacteria;p_Actinomycetota;c_Actinomycetes;o_Micrococcales;f_Micrococcaceae;g_Kocuria;s_Kocuria turfanensis	k_Bacteria;p_Bdellovibrionota	k_Bacteria;p_Actinomycetota;c_Actinomycetes;o_Mycobacteriales;f_Corynebacteriaceae;g_Corynebacterium;s_Corynebacterium diphtheriae	k_Bacteria;p_Actinomycetota;c_Actinomycetes;o_Micromonosporales;f_Micromonosporaceae;g_Pilimelia	k_Bacteria;p_Actinomycetota;c_Actinomycetes;o_Kineosporiales;f_Kineosporiaceae;g_Kineococcus;s_Kineococcus radiotolerans
k_Bacteria;p_Bacteroidota;c_Chitinophagia;o_Chitinophagales;f_Chitinophagaceae;g_Limnovirga	k_Bacteria;p_Actinomycetota;c_Actinomycetes;o_Micrococcales;f_Micrococcaceae;g_Citricoccus;s_Citricoccus sp. SGAir0253	k_Bacteria;p_Actinomycetota;c_Actinomycetes;o_Geodermatophilales;f_Geodermatophilaceae;g_Modestobacter;s_Modestobacter sp. L9-4	k_Bacteria;p_Bacillota;c_Tissierellia;o_Tissierellales;f_Peptoniphilaceae;g_Peptoniphilus	k_Eukaryota;p_Ascomycota;c_Eurotiomycetes;o_Eurotiales;f_Aspergillaceae;g_Aspergillus;s_Aspergillus udagawae	k_Bacteria;p_Actinomycetota;c_Actinomycetes;o_Micrococcales;f_Micrococcaceae;g_Kocuria;s_Kocuria varians	k_Bacteria;p_Bdellovibrionota;c_Bacteriovoracia	k_Bacteria;p_Actinomycetota;c_Actinomycetes;o_Mycobacteriales;f_Dietziaceae;g_Dietzia;s_Dietzia maris	k_Bacteria;p_Actinomycetota;c_Actinomycetes;o_Micromonosporales;f_Micromonosporaceae;g_Pilimelia;s_Pilimelia terevasa	k_Bacteria;p_Actinomycetota;c_Actinomycetes;o_Kineosporiales;f_Kineosporiaceae;g_Kineococcus;s_Kineococcus rhizosphaerae
k_Bacteria;p_Bacteroidota;c_Chitinophagia;o_Chitinophagales;f_Chitinophagaceae;g_Limnovirga;s_Limnovirga soli	k_Bacteria;p_Actinomycetota;c_Actinomycetes;o_Micrococcales;f_Micrococcaceae;g_Citricoccus;s_Citricoccus zhacaiensis	k_Bacteria;p_Actinomycetota;c_Actinomycetes;o_Geodermatophilales;f_Geodermatophilaceae;g_Modestobacter;s_Modestobacter sp. Leaf380	k_Bacteria;p_Bacillota;c_Tissierellia;o_Tissierellales;f_Peptoniphilaceae;g_Peptoniphilus;s_Peptoniphilus gorbachii	k_Eukaryota;p_Ascomycota;c_Eurotiomycetes;o_Eurotiales;f_Aspergillaceae;g_Aspergillus;s_Aspergillus vadensis	k_Bacteria;p_Actinomycetota;c_Actinomycetes;o_Micrococcales;f_Micrococcaceae;g_Micrococcus	k_Bacteria;p_Bdellovibrionota;c_Bacteriovoracia;o_Bacteriovoracales	k_Bacteria;p_Actinomycetota;c_Actinomycetes;o_Mycobacteriales;f_Mycobacteriaceae	k_Bacteria;p_Actinomycetota;c_Actinomycetes;o_Micromonosporales;f_Micromonosporaceae;g_Salinispora	k_Bacteria;p_Actinomycetota;c_Actinomycetes;o_Kineosporiales;f_Kineosporiaceae;g_Kineococcus;s_Kineococcus rubinsiae
k_Bacteria;p_Bacteroidota;c_Chitinophagia;o_Chitinophagales;f_Chitinophagaceae;g_Niabella;s_Niabella aurantiaca	k_Bacteria;p_Actinomycetota;c_Actinomycetes;o_Micrococcales;f_Micrococcaceae;g_Kocuria;s_Kocuria palustris	k_Bacteria;p_Actinomycetota;c_Actinomycetes;o_Geodermatophilales;f_Geodermatophilaceae;g_Modestobacter;s_Modestobacter sp. VKM Ac-2676	k_Bacteria;p_Bacillota;c_Tissierellia;o_Tissierellales;f_Peptoniphilaceae;g_Peptoniphilus;s_Peptoniphilus grossensis	k_Eukaryota;p_Ascomycota;c_Eurotiomycetes;o_Eurotiales;f_Aspergillaceae;g_Aspergillus;s_Aspergillus viridinutans	k_Bacteria;p_Actinomycetota;c_Actinomycetes;o_Micrococcales;f_Micrococcaceae;g_Micrococcus;s_Micrococcus aloeverae	k_Bacteria;p_Bdellovibrionota;c_Bacteriovoracia;o_Bacteriovoracales;f_Bacteriovoracaceae	k_Bacteria;p_Actinomycetota;c_Actinomycetes;o_Mycobacteriales;f_Mycobacteriaceae;g_Mycobacterium	k_Bacteria;p_Actinomycetota;c_Actinomycetes;o_Micromonosporales;f_Micromonosporaceae;g_Salinispora;s_Salinispora arenicola	k_Bacteria;p_Actinomycetota;c_Actinomycetes;o_Kineosporiales;f_Kineosporiaceae;g_Kineococcus;s_Kineococcus vitellinus
k_Bacteria;p_Bacteroidota;c_Chitinophagia;o_Chitinophagales;f_Chitinophagaceae;g_Niabella;s_Niabella ginsenosidivorans	k_Bacteria;p_Actinomycetota;c_Actinomycetes;o_Micrococcales;f_Micrococcaceae;g_Kocuria;s_Kocuria sp.	k_Bacteria;p_Actinomycetota;c_Actinomycetes;o_Geodermatophilales;f_Geodermatophilaceae;g_Modestobacter;s_Modestobacter sp. VKM Ac-2977	k_Bacteria;p_Bacillota;c_Tissierellia;o_Tissierellales;f_Peptoniphilaceae;g_Peptoniphilus;s_Peptoniphilus harei	k_Eukaryota;p_Ascomycota;c_Eurotiomycetes;o_Eurotiales;f_Aspergillaceae;g_Aspergillus;s_Aspergillus wentii	k_Bacteria;p_Actinomycetota;c_Actinomycetes;o_Micrococcales;f_Micrococcaceae;g_Micrococcus;s_Micrococcus cohnii	k_Bacteria;p_Bdellovibrionota;c_Bacteriovoracia;o_Bacteriovoracales;f_Bacteriovoracaceae;g_Bacteriovorax	k_Bacteria;p_Actinomycetota;c_Actinomycetes;o_Mycobacteriales;f_Mycobacteriaceae;g_Mycobacterium;s_Mycobacterium intracellulare	k_Bacteria;p_Actinomycetota;c_Actinomycetes;o_Mycobacteriales	k_Bacteria;p_Actinomycetota;c_Actinomycetes;o_Kineosporiales;f_Kineosporiaceae;g_Pseudokineococcus
k_Bacteria;p_Bacteroidota;c_Chitinophagia;o_Chitinophagales;f_Chitinophagaceae;g_Niastella	k_Bacteria;p_Actinomycetota;c_Actinomycetes;o_Micrococcales;f_Micrococcaceae;g_Kocuria;s_Kocuria sp. 2SI	k_Bacteria;p_Actinomycetota;c_Actinomycetes;o_Geodermatophilales;f_Geodermatophilaceae;g_Modestobacter;s_Modestobacter sp. VKM Ac-2978	k_Bacteria;p_Bacillota;c_Tissierellia;o_Tissierellales;f_Peptoniphilaceae;g_Peptoniphilus;s_Peptoniphilus sp. HMSC062D09	k_Eukaryota;p_Ascomycota;c_Eurotiomycetes;o_Eurotiales;f_Aspergillaceae;g_Monascus	k_Bacteria;p_Actinomycetota;c_Actinomycetes;o_Micrococcales;f_Micrococcaceae;g_Micrococcus;s_Micrococcus endophyticus	k_Bacteria;p_Bdellovibrionota;c_Bacteriovoracia;o_Bacteriovoracales;f_Bacteriovoracaceae;g_Bacteriovorax;s_Bacteriovorax sp. HI3	k_Bacteria;p_Actinomycetota;c_Actinomycetes;o_Mycobacteriales;f_Mycobacteriaceae;g_Mycobacterium;s_Mycobacterium kansasii	k_Bacteria;p_Actinomycetota;c_Actinomycetes;o_Mycobacteriales;f_Lawsonellaceae	k_Bacteria;p_Actinomycetota;c_Actinomycetes;o_Kineosporiales;f_Kineosporiaceae;g_Pseudokineococcus;s_Pseudokineococcus lusitanus
k_Bacteria;p_Bacteroidota;c_Chitinophagia;o_Chitinophagales;f_Chitinophagaceae;g_Panacibacter	k_Bacteria;p_Actinomycetota;c_Actinomycetes;o_Micrococcales;f_Micrococcaceae;g_Kocuria;s_Kocuria sp. SL71	k_Bacteria;p_Actinomycetota;c_Actinomycetes;o_Geodermatophilales;f_Geodermatophilaceae;g_Modestobacter;s_Modestobacter sp. VKM Ac-2983	k_Bacteria;p_Bacillota;c_Tissierellia;o_Unclassified;f_Unclassified;g_Ezakiella	k_Eukaryota;p_Ascomycota;c_Eurotiomycetes;o_Eurotiales;f_Aspergillaceae;g_Monascus;s_Monascus purpureus	k_Bacteria;p_Actinomycetota;c_Actinomycetes;o_Micrococcales;f_Micrococcaceae;g_Micrococcus;s_Micrococcus flavus	k_Bacteria;p_Bdellovibrionota;c_Bacteriovoracia;o_Bacteriovoracales;f_Bacteriovoracaceae;g_Bacteriovorax;s_Bacteriovorax stolpii	k_Bacteria;p_Actinomycetota;c_Actinomycetes;o_Mycobacteriales;f_Mycobacteriaceae;g_Mycobacterium;s_Mycobacterium kubicae	k_Bacteria;p_Actinomycetota;c_Actinomycetes;o_Mycobacteriales;f_Lawsonellaceae;g_Lawsonella	k_Bacteria;p_Actinomycetota;c_Actinomycetes;o_Kineosporiales;f_Kineosporiaceae;g_Quadrisphaera;s_Quadrisphaera setariae
k_Bacteria;p_Bacteroidota;c_Chitinophagia;o_Chitinophagales;f_Chitinophagaceae;g_Panacibacter;s_Panacibacter ginsenosidivorans	k_Bacteria;p_Actinomycetota;c_Actinomycetes;o_Micrococcales;f_Micrococcaceae;g_Micrococcus;s_Micrococcus sp. TA1	k_Bacteria;p_Actinomycetota;c_Actinomycetes;o_Geodermatophilales;f_Geodermatophilaceae;g_Modestobacter;s_Modestobacter sp. VKM Ac-2984	k_Bacteria;p_Bacillota;c_Tissierellia;o_Unclassified;f_Unclassified;g_Ezakiella;s_Ezakiella coagulans	k_Eukaryota;p_Ascomycota;c_Eurotiomycetes;o_Eurotiales;f_Aspergillaceae;g_Penicilliopsis	k_Bacteria;p_Actinomycetota;c_Actinomycetes;o_Micrococcales;f_Micrococcaceae;g_Micrococcus;s_Micrococcus luteus	k_Bacteria;p_Bdellovibrionota;c_Bacteriovoracia;o_Bacteriovoracales;f_Halobacteriovoraceae	k_Bacteria;p_Actinomycetota;c_Actinomycetes;o_Mycobacteriales;f_Mycobacteriaceae;g_Mycobacterium;s_Mycobacterium marinum	k_Bacteria;p_Actinomycetota;c_Actinomycetes;o_Mycobacteriales;f_Lawsonellaceae;g_Lawsonella;s_Lawsonella clevelandensis	k_Bacteria;p_Actinomycetota;c_Actinomycetes;o_Kineosporiales;f_Kineosporiaceae;g_Quadrisphaera;s_Quadrisphaera sp. INWT6
k_Bacteria;p_Bacteroidota;c_Chitinophagia;o_Chitinophagales;f_Chitinophagaceae;g_Sediminibacterium	k_Bacteria;p_Actinomycetota;c_Actinomycetes;o_Micrococcales;f_Micrococcaceae;g_Micrococcus;s_Micrococcus terreus	k_Bacteria;p_Actinomycetota;c_Actinomycetes;o_Geodermatophilales;f_Geodermatophilaceae;g_Modestobacter;s_Modestobacter sp. VKM Ac-2985	k_Bacteria;p_Bacteroidota;c_Bacteroidia;o_Bacteroidales;f_Bacteroidaceae	k_Eukaryota;p_Ascomycota;c_Eurotiomycetes;o_Eurotiales;f_Aspergillaceae;g_Penicilliopsis;s_Penicilliopsis zonata	k_Bacteria;p_Actinomycetota;c_Actinomycetes;o_Micrococcales;f_Micrococcaceae;g_Micrococcus;s_Micrococcus lylae	k_Bacteria;p_Bdellovibrionota;c_Bacteriovoracia;o_Bacteriovoracales;f_Halobacteriovoraceae;g_Halobacteriovorax	k_Bacteria;p_Actinomycetota;c_Actinomycetes;o_Mycobacteriales;f_Mycobacteriaceae;g_Mycobacterium;s_Mycobacterium tuberculosis	k_Bacteria;p_Actinomycetota;c_Actinomycetes;o_Mycobacteriales;f_Mycobacteriaceae;g_Mycobacterium;s_Mycobacterium sp. 852014-52450_SCH5900713	k_Bacteria;p_Actinomycetota;c_Actinomycetes;o_Kineosporiales;f_Kineosporiaceae;g_Quadrisphaera;s_Quadrisphaera sp. RL12-1S
k_Bacteria;p_Bacteroidota;c_Chitinophagia;o_Chitinophagales;f_Chitinophagaceae;g_Segetibacter	k_Bacteria;p_Actinomycetota;c_Actinomycetes;o_Micrococcales;f_Micrococcaceae;g_Neomicrococcus	k_Bacteria;p_Actinomycetota;c_Actinomycetes;o_Geodermatophilales;f_Geodermatophilaceae;g_Modestobacter;s_Modestobacter sp. VKM Ac-2986	k_Bacteria;p_Bacteroidota;c_Bacteroidia;o_Bacteroidales;f_Bacteroidaceae;g_Bacteroides	k_Eukaryota;p_Ascomycota;c_Eurotiomycetes;o_Eurotiales;f_Aspergillaceae;g_Penicillium	k_Bacteria;p_Actinomycetota;c_Actinomycetes;o_Micrococcales;f_Micrococcaceae;g_Micrococcus;s_Micrococcus sp. 116	k_Bacteria;p_Bdellovibrionota;c_Bdellovibrionia	k_Bacteria;p_Actinomycetota;c_Actinomycetes;o_Mycobacteriales;f_Mycobacteriaceae;g_Mycobacteroides	k_Bacteria;p_Actinomycetota;c_Actinomycetes;o_Mycobacteriales;f_Mycobacteriaceae;g_Mycobacterium;s_Mycobacterium sp. KBS0706	k_Bacteria;p_Actinomycetota;c_Actinomycetes;o_Kitasatosporales;f_Streptomycetaceae;g_Kitasatospora
k_Bacteria;p_Bacteroidota;c_Chitinophagia;o_Chitinophagales;f_Chitinophagaceae;g_Segetibacter;s_Segetibacter aerophilus	k_Bacteria;p_Actinomycetota;c_Actinomycetes;o_Micrococcales;f_Micrococcaceae;g_Neomicrococcus;s_Neomicrococcus aestuarii	k_Bacteria;p_Actinomycetota;c_Actinomycetes;o_Geodermatophilales;f_Geodermatophilaceae;g_Modestobacter;s_Modestobacter versicolor	k_Bacteria;p_Bacteroidota;c_Bacteroidia;o_Bacteroidales;f_Bacteroidaceae;g_Bacteroides;s_Bacteroides fragilis	k_Eukaryota;p_Ascomycota;c_Eurotiomycetes;o_Eurotiales;f_Aspergillaceae;g_Penicillium;s_Penicillium alfredii	k_Bacteria;p_Actinomycetota;c_Actinomycetes;o_Micrococcales;f_Micrococcaceae;g_Micrococcus;s_Micrococcus sp. ACRRV	k_Bacteria;p_Bdellovibrionota;c_Bdellovibrionia;o_Bdellovibrionales	k_Bacteria;p_Actinomycetota;c_Actinomycetes;o_Mycobacteriales;f_Mycobacteriaceae;g_Mycobacteroides;s_Mycobacteroides abscessus	k_Bacteria;p_Actinomycetota;c_Actinomycetes;o_Mycobacteriales;f_Mycobacteriaceae;g_Mycobacterium;s_Mycobacterium sp. MFM001	k_Bacteria;p_Actinomycetota;c_Actinomycetes;o_Kitasatosporales;f_Streptomycetaceae;g_Kitasatospora;s_Kitasatospora herbaricolor
k_Bacteria;p_Bacteroidota;c_Chitinophagia;o_Chitinophagales;f_Chitinophagaceae;g_Segetibacter;s_Segetibacter koreensis	k_Bacteria;p_Actinomycetota;c_Actinomycetes;o_Micrococcales;f_Micrococcaceae;g_Neomicrococcus;s_Neomicrococcus lactis	k_Bacteria;p_Actinomycetota;c_Actinomycetes;o_Glycomycetales	k_Bacteria;p_Bacteroidota;c_Bacteroidia;o_Bacteroidales;f_Bacteroidaceae;g_Bacteroides;s_Bacteroides uniformis	k_Eukaryota;p_Ascomycota;c_Eurotiomycetes;o_Eurotiales;f_Aspergillaceae;g_Penicillium;s_Penicillium angulare	k_Bacteria;p_Actinomycetota;c_Actinomycetes;o_Micrococcales;f_Micrococcaceae;g_Micrococcus;s_Micrococcus sp. FDAARGOS_333	k_Bacteria;p_Bdellovibrionota;c_Bdellovibrionia;o_Bdellovibrionales;f_Pseudobdellovibrionaceae	k_Bacteria;p_Actinomycetota;c_Actinomycetes;o_Mycobacteriales;f_Mycobacteriaceae;g_Mycolicibacillus	k_Bacteria;p_Actinomycetota;c_Actinomycetes;o_Mycobacteriales;f_Nocardiaceae;g_Nocardia;s_Nocardia yamanashiensis	k_Bacteria;p_Actinomycetota;c_Actinomycetes;o_Kitasatosporales;f_Streptomycetaceae;g_Streptomyces;s_Streptomyces caelestis
k_Bacteria;p_Bacteroidota;c_Chitinophagia;o_Chitinophagales;f_Chitinophagaceae;g_Segetibacter;s_Segetibacter sp. 3557_3	k_Bacteria;p_Actinomycetota;c_Actinomycetes;o_Micrococcales;f_Micrococcaceae;g_Nesterenkonia	k_Bacteria;p_Actinomycetota;c_Actinomycetes;o_Glycomycetales;f_Glycomycetaceae	k_Bacteria;p_Bacteroidota;c_Bacteroidia;o_Bacteroidales;f_Dysgonomonadaceae;g_Dysgonomonas;s_Dysgonomonas sp. 216	k_Eukaryota;p_Ascomycota;c_Eurotiomycetes;o_Eurotiales;f_Aspergillaceae;g_Penicillium;s_Penicillium antarcticum	k_Bacteria;p_Actinomycetota;c_Actinomycetes;o_Micrococcales;f_Micrococcaceae;g_Micrococcus;s_Micrococcus sp. GbtcB5	k_Bacteria;p_Bdellovibrionota;c_Bdellovibrionia;o_Bdellovibrionales;f_Pseudobdellovibrionaceae;g_Bdellovibrio	k_Bacteria;p_Actinomycetota;c_Actinomycetes;o_Mycobacteriales;f_Mycobacteriaceae;g_Mycolicibacillus;s_Mycolicibacillus koreensis	k_Bacteria;p_Actinomycetota;c_Actinomycetes;o_Mycobacteriales;f_Nocardiaceae;g_Prescottella	k_Bacteria;p_Actinomycetota;c_Actinomycetes;o_Kitasatosporales;f_Streptomycetaceae;g_Streptomyces;s_Streptomyces cinereus
k_Bacteria;p_Bacteroidota;c_Chitinophagia;o_Chitinophagales;f_Chitinophagaceae;g_Segetibacter;s_Segetibacter sp. SYSU D00508	k_Bacteria;p_Actinomycetota;c_Actinomycetes;o_Micrococcales;f_Micrococcaceae;g_Nesterenkonia;s_Nesterenkonia cremea	k_Bacteria;p_Actinomycetota;c_Actinomycetes;o_Jatrophihabitantales	k_Bacteria;p_Bacteroidota;c_Bacteroidia;o_Bacteroidales;f_Porphyromonadaceae;g_Porphyromonas;s_Porphyromonas bennonis	k_Eukaryota;p_Ascomycota;c_Eurotiomycetes;o_Eurotiales;f_Aspergillaceae;g_Penicillium;s_Penicillium argentinense	k_Bacteria;p_Actinomycetota;c_Actinomycetes;o_Micrococcales;f_Micrococcaceae;g_Micrococcus;s_Micrococcus sp. HG099	k_Bacteria;p_Bdellovibrionota;c_Bdellovibrionia;o_Bdellovibrionales;f_Pseudobdellovibrionaceae;g_Bdellovibrio;s_Bdellovibrio bacteriovorus	k_Bacteria;p_Actinomycetota;c_Actinomycetes;o_Mycobacteriales;f_Mycobacteriaceae;g_Mycolicibacterium;s_Mycolicibacterium mageritense	k_Bacteria;p_Actinomycetota;c_Actinomycetes;o_Nakamurellales;f_Nakamurellaceae;g_Nakamurella;s_Nakamurella panacisegetis	k_Bacteria;p_Actinomycetota;c_Actinomycetes;o_Kitasatosporales;f_Streptomycetaceae;g_Streptomyces;s_Streptomyces gardneri
k_Bacteria;p_Bacteroidota;c_Chitinophagia;o_Chitinophagales;f_Chitinophagaceae;g_Segetibacter;s_uncultured Segetibacter sp.	k_Bacteria;p_Actinomycetota;c_Actinomycetes;o_Micrococcales;f_Micrococcaceae;g_Nesterenkonia;s_Nesterenkonia lacusekhoensis	k_Bacteria;p_Actinomycetota;c_Actinomycetes;o_Jatrophihabitantales;f_Jatrophihabitantaceae	k_Bacteria;p_Bacteroidota;c_Bacteroidia;o_Bacteroidales;f_Porphyromonadaceae;g_Porphyromonas;s_Porphyromonas bobii	k_Eukaryota;p_Ascomycota;c_Eurotiomycetes;o_Eurotiales;f_Aspergillaceae;g_Penicillium;s_Penicillium arizonense	k_Bacteria;p_Actinomycetota;c_Actinomycetes;o_Micrococcales;f_Micrococcaceae;g_Micrococcus;s_Micrococcus sp. HMSC067E09	k_Bacteria;p_Candidatus Saccharibacteria;c_Unclassified;o_Unclassified;f_Unclassified;g_Unclassified;s_Candidatus Saccharibacteria bacterium	k_Bacteria;p_Actinomycetota;c_Actinomycetes;o_Mycobacteriales;f_Mycobacteriaceae;g_Mycolicibacterium;s_Mycolicibacterium sp. NGTWSNA01	k_Bacteria;p_Actinomycetota;c_Actinomycetes;o_Propionibacteriales;f_Kribbellaceae;g_Kribbella;s_Kribbella amoyensis	k_Bacteria;p_Actinomycetota;c_Actinomycetes;o_Kitasatosporales;f_Streptomycetaceae;g_Streptomyces;s_Streptomyces geysiriensis
k_Bacteria;p_Bacteroidota;c_Chitinophagia;o_Chitinophagales;f_Chitinophagaceae;g_Terrimonas	k_Bacteria;p_Actinomycetota;c_Actinomycetes;o_Micrococcales;f_Micrococcaceae;g_Nesterenkonia;s_Nesterenkonia massiliensis	k_Bacteria;p_Actinomycetota;c_Actinomycetes;o_Jatrophihabitantales;f_Jatrophihabitantaceae;g_Jatrophihabitans	k_Bacteria;p_Bacteroidota;c_Bacteroidia;o_Bacteroidales;f_Porphyromonadaceae;g_Porphyromonas;s_Porphyromonas gingivalis	k_Eukaryota;p_Ascomycota;c_Eurotiomycetes;o_Eurotiales;f_Aspergillaceae;g_Penicillium;s_Penicillium atrosanguineum	k_Bacteria;p_Actinomycetota;c_Actinomycetes;o_Micrococcales;f_Micrococcaceae;g_Micrococcus;s_Micrococcus sp. HMSC31B01	k_Bacteria;p_Pseudomonadota;c_Acidithiobacillia;o_Acidithiobacillales;f_Acidithiobacillaceae	k_Bacteria;p_Actinomycetota;c_Actinomycetes;o_Mycobacteriales;f_Nocardiaceae;g_Nocardia	k_Bacteria;p_Actinomycetota;c_Actinomycetes;o_Propionibacteriales;f_Nocardioidaceae;g_Aeromicrobium;s_Aeromicrobium sp. YIM 150415	k_Bacteria;p_Actinomycetota;c_Actinomycetes;o_Kitasatosporales;f_Streptomycetaceae;g_Streptomyces;s_Streptomyces griseoloalbus
k_Bacteria;p_Bacteroidota;c_Chitinophagia;o_Chitinophagales;f_Chitinophagaceae;g_Terrimonas;s_Terrimonas sp.	k_Bacteria;p_Actinomycetota;c_Actinomycetes;o_Micrococcales;f_Micrococcaceae;g_Rothia;s_Rothia sp. P100	k_Bacteria;p_Actinomycetota;c_Actinomycetes;o_Jatrophihabitantales;f_Jatrophihabitantaceae;g_Jatrophihabitans;s_Jatrophihabitans endophyticus	k_Bacteria;p_Bacteroidota;c_Bacteroidia;o_Bacteroidales;f_Porphyromonadaceae;g_Porphyromonas;s_Porphyromonas sp. KLE 1280	k_Eukaryota;p_Ascomycota;c_Eurotiomycetes;o_Eurotiales;f_Aspergillaceae;g_Penicillium;s_Penicillium camemberti	k_Bacteria;p_Actinomycetota;c_Actinomycetes;o_Micrococcales;f_Micrococcaceae;g_Micrococcus;s_Micrococcus sp. HSID17245	k_Bacteria;p_Pseudomonadota;c_Acidithiobacillia;o_Acidithiobacillales;f_Acidithiobacillaceae;g_Acidithiobacillus	k_Bacteria;p_Actinomycetota;c_Actinomycetes;o_Mycobacteriales;f_Nocardiaceae;g_Nocardia;s_Nocardia brevicatena	k_Bacteria;p_Actinomycetota;c_Actinomycetes;o_Propionibacteriales;f_Nocardioidaceae;g_Micropruina;s_Micropruina sp.	k_Bacteria;p_Actinomycetota;c_Actinomycetes;o_Kitasatosporales;f_Streptomycetaceae;g_Streptomyces;s_Streptomyces javensis
k_Bacteria;p_Bacteroidota;c_Cytophagia;o_Cytophagales;f_Cyclobacteriaceae;g_Cecembia	k_Bacteria;p_Actinomycetota;c_Actinomycetes;o_Micrococcales;f_Ornithinimicrobiaceae	k_Bacteria;p_Actinomycetota;c_Actinomycetes;o_Jatrophihabitantales;f_Jatrophihabitantaceae;g_Jatrophihabitans;s_Jatrophihabitans telluris	k_Bacteria;p_Bacteroidota;c_Bacteroidia;o_Bacteroidales;f_Prevotellaceae;g_Hoylesella	k_Eukaryota;p_Ascomycota;c_Eurotiomycetes;o_Eurotiales;f_Aspergillaceae;g_Penicillium;s_Penicillium canescens	k_Bacteria;p_Actinomycetota;c_Actinomycetes;o_Micrococcales;f_Micrococcaceae;g_Micrococcus;s_Micrococcus sp. JXJ CY 30	k_Bacteria;p_Pseudomonadota;c_Acidithiobacillia;o_Acidithiobacillales;f_Acidithiobacillaceae;g_Acidithiobacillus;s_Acidithiobacillus ferrooxidans	k_Bacteria;p_Actinomycetota;c_Actinomycetes;o_Mycobacteriales;f_Nocardiaceae;g_Nocardia;s_Nocardia cyriacigeorgica	k_Bacteria;p_Actinomycetota;c_Actinomycetes;o_Propionibacteriales;f_Nocardioidaceae;g_Nocardioides;s_Nocardioides gansuensis	k_Bacteria;p_Actinomycetota;c_Actinomycetes;o_Kitasatosporales;f_Streptomycetaceae;g_Streptomyces;s_Streptomyces sp. NP160
k_Bacteria;p_Bacteroidota;c_Cytophagia;o_Cytophagales;f_Cyclobacteriaceae;g_Cecembia;s_Cecembia lonarensis	k_Bacteria;p_Actinomycetota;c_Actinomycetes;o_Micrococcales;f_Ornithinimicrobiaceae;g_Ornithinimicrobium	k_Bacteria;p_Actinomycetota;c_Actinomycetes;o_Jiangellales	k_Bacteria;p_Bacteroidota;c_Bacteroidia;o_Bacteroidales;f_Prevotellaceae;g_Prevotella;s_Prevotella disiens	k_Eukaryota;p_Ascomycota;c_Eurotiomycetes;o_Eurotiales;f_Aspergillaceae;g_Penicillium;s_Penicillium capsulatum	k_Bacteria;p_Actinomycetota;c_Actinomycetes;o_Micrococcales;f_Micrococcaceae;g_Micrococcus;s_Micrococcus sp. KBS0714	k_Bacteria;p_Pseudomonadota;c_Alphaproteobacteria;o_Hyphomicrobiales;f_Unclassified;g_Candidatus Hodgkinia	k_Bacteria;p_Actinomycetota;c_Actinomycetes;o_Mycobacteriales;f_Nocardiaceae;g_Rhodococcus;s_Rhodococcus ruber	k_Bacteria;p_Actinomycetota;c_Actinomycetes;o_Propionibacteriales;f_Nocardioidaceae;g_Nocardioides;s_Nocardioides sp. OK12	k_Bacteria;p_Actinomycetota;c_Actinomycetes;o_Kitasatosporales;f_Streptomycetaceae;g_Streptomyces;s_Streptomyces sp. Tu6071
k_Bacteria;p_Bacteroidota;c_Cytophagia;o_Cytophagales;f_Cytophagaceae;g_Unclassified;s_Cytophagaceae bacterium	k_Bacteria;p_Actinomycetota;c_Actinomycetes;o_Micrococcales;f_Ornithinimicrobiaceae;g_Ornithinimicrobium;s_Ornithinimicrobium avium	k_Bacteria;p_Actinomycetota;c_Actinomycetes;o_Jiangellales;f_Jiangellaceae	k_Bacteria;p_Bacteroidota;c_Cytophagia;o_Cytophagales;f_Catalimonadaceae	k_Eukaryota;p_Ascomycota;c_Eurotiomycetes;o_Eurotiales;f_Aspergillaceae;g_Penicillium;s_Penicillium cataractarum	k_Bacteria;p_Actinomycetota;c_Actinomycetes;o_Micrococcales;f_Micrococcaceae;g_Micrococcus;s_Micrococcus sp. KD337-16	k_Bacteria;p_Pseudomonadota;c_Alphaproteobacteria;o_Hyphomicrobiales;f_Unclassified;g_Candidatus Hodgkinia;s_Candidatus Hodgkinia cicadicola	k_Bacteria;p_Actinomycetota;c_Actinomycetes;o_Propionibacteriales;f_Nocardioidaceae;g_Nocardioides;s_Nocardioides humilatus	k_Bacteria;p_Actinomycetota;c_Actinomycetes;o_Propionibacteriales;f_Nocardioidaceae;g_Nocardioides;s_Nocardioides sp. Root140	k_Bacteria;p_Actinomycetota;c_Actinomycetes;o_Micrococcales;f_Beutenbergiaceae
k_Bacteria;p_Bacteroidota;c_Cytophagia;o_Cytophagales;f_Flammeovirgaceae	k_Bacteria;p_Actinomycetota;c_Actinomycetes;o_Micrococcales;f_Ornithinimicrobiaceae;g_Ornithinimicrobium;s_Ornithinimicrobium cerasi	k_Bacteria;p_Actinomycetota;c_Actinomycetes;o_Jiangellales;f_Jiangellaceae;g_Jiangella	k_Bacteria;p_Bacteroidota;c_Cytophagia;o_Cytophagales;f_Cytophagaceae;g_Rhodocytophaga	k_Eukaryota;p_Ascomycota;c_Eurotiomycetes;o_Eurotiales;f_Aspergillaceae;g_Penicillium;s_Penicillium cf. griseofulvum	k_Bacteria;p_Actinomycetota;c_Actinomycetes;o_Micrococcales;f_Micrococcaceae;g_Micrococcus;s_Micrococcus sp. KRD026	k_Bacteria;p_Pseudomonadota;c_Alphaproteobacteria;o_Rickettsiales;f_Anaplasmataceae;g_Anaplasma	k_Bacteria;p_Actinomycetota;c_Actinomycetes;o_Propionibacteriales;f_Nocardioidaceae;g_Pimelobacter	k_Bacteria;p_Actinomycetota;c_Actinomycetes;o_Propionibacteriales;f_Nocardioidaceae;g_Nocardioides;s_Nocardioides sp. zg-578	k_Bacteria;p_Actinomycetota;c_Actinomycetes;o_Micrococcales;f_Beutenbergiaceae;g_Serinibacter
k_Bacteria;p_Bacteroidota;c_Cytophagia;o_Cytophagales;f_Flammeovirgaceae;g_Unclassified;s_Flammeovirgaceae bacterium TMED32	k_Bacteria;p_Actinomycetota;c_Actinomycetes;o_Micrococcales;f_Ornithinimicrobiaceae;g_Ornithinimicrobium;s_Ornithinimicrobium flavum	k_Bacteria;p_Actinomycetota;c_Actinomycetes;o_Kineosporiales;f_Kineosporiaceae;g_Angustibacter	k_Bacteria;p_Bacteroidota;c_Cytophagia;o_Cytophagales;f_Cytophagaceae;g_Rhodocytophaga;s_Rhodocytophaga rosea	k_Eukaryota;p_Ascomycota;c_Eurotiomycetes;o_Eurotiales;f_Aspergillaceae;g_Penicillium;s_Penicillium chermesinum	k_Bacteria;p_Actinomycetota;c_Actinomycetes;o_Micrococcales;f_Micrococcaceae;g_Micrococcus;s_Micrococcus sp. KRD070	k_Bacteria;p_Pseudomonadota;c_Alphaproteobacteria;o_Rickettsiales;f_Anaplasmataceae;g_Anaplasma;s_Anaplasma phagocytophilum	k_Bacteria;p_Actinomycetota;c_Actinomycetes;o_Pseudonocardiales;f_Pseudonocardiaceae;g_Amycolatopsis;s_Amycolatopsis vastitatis	k_Bacteria;p_Actinomycetota;c_Actinomycetes;o_Propionibacteriales;f_Nocardioidaceae;g_Pimelobacter;s_Pimelobacter sp. 30-1	k_Bacteria;p_Actinomycetota;c_Actinomycetes;o_Micrococcales;f_Beutenbergiaceae;g_Serinibacter;s_Serinibacter arcticus
k_Bacteria;p_Bacteroidota;c_Cytophagia;o_Cytophagales;f_Hymenobacteraceae;g_Adhaeribacter;s_Adhaeribacter aquaticus	k_Bacteria;p_Actinomycetota;c_Actinomycetes;o_Micrococcales;f_Ornithinimicrobiaceae;g_Ornithinimicrobium;s_Ornithinimicrobium humiphilum	k_Bacteria;p_Actinomycetota;c_Actinomycetes;o_Kineosporiales;f_Kineosporiaceae;g_Angustibacter;s_Angustibacter sp. Root456	k_Bacteria;p_Bacteroidota;c_Cytophagia;o_Cytophagales;f_Cytophagaceae;g_Spirosoma	k_Eukaryota;p_Ascomycota;c_Eurotiomycetes;o_Eurotiales;f_Aspergillaceae;g_Penicillium;s_Penicillium chrysogenum	k_Bacteria;p_Actinomycetota;c_Actinomycetes;o_Micrococcales;f_Micrococcaceae;g_Micrococcus;s_Micrococcus sp. KRD077	k_Bacteria;p_Pseudomonadota;c_Alphaproteobacteria;o_Sphingomonadales;f_Sphingomonadaceae;g_Sphingomonas;s_Sphingomonas sp. XMGL2	k_Bacteria;p_Actinomycetota;c_Actinomycetes;o_Pseudonocardiales;f_Pseudonocardiaceae;g_Pseudonocardia;s_Pseudonocardia acaciae	k_Bacteria;p_Actinomycetota;c_Actinomycetes;o_Propionibacteriales;f_Propionibacteriaceae;g_Desertihabitans;s_Desertihabitans brevis	k_Bacteria;p_Actinomycetota;c_Actinomycetes;o_Micrococcales;f_Bogoriellaceae;g_Georgenia;s_Georgenia subflava
k_Bacteria;p_Bacteroidota;c_Cytophagia;o_Cytophagales;f_Hymenobacteraceae;g_Adhaeribacter;s_Adhaeribacter arboris	k_Bacteria;p_Actinomycetota;c_Actinomycetes;o_Micrococcales;f_Ornithinimicrobiaceae;g_Ornithinimicrobium;s_Ornithinimicrobium kibberense	k_Bacteria;p_Actinomycetota;c_Actinomycetes;o_Kineosporiales;f_Kineosporiaceae;g_Kineococcus;s_Kineococcus sp. TRM81007	k_Bacteria;p_Bacteroidota;c_Cytophagia;o_Cytophagales;f_Cytophagaceae;g_Spirosoma;s_Spirosoma rhododendri	k_Eukaryota;p_Ascomycota;c_Eurotiomycetes;o_Eurotiales;f_Aspergillaceae;g_Penicillium;s_Penicillium cinerascens	k_Bacteria;p_Actinomycetota;c_Actinomycetes;o_Micrococcales;f_Micrococcaceae;g_Micrococcus;s_Micrococcus sp. KRD096	k_Bacteria;p_Pseudomonadota;c_Betaproteobacteria;o_Burkholderiales;f_Alcaligenaceae;g_Achromobacter;s_Achromobacter pulmonis	k_Bacteria;p_Actinomycetota;c_Actinomycetes;o_Streptosporangiales	k_Bacteria;p_Actinomycetota;c_Actinomycetes;o_Propionibacteriales;f_Propionibacteriaceae;g_Propionibacterium;s_Propionibacterium australiense	k_Bacteria;p_Actinomycetota;c_Actinomycetes;o_Micrococcales;f_Cellulomonadaceae;g_Actinotalea;s_Actinotalea fermentans
k_Bacteria;p_Bacteroidota;c_Cytophagia;o_Cytophagales;f_Hymenobacteraceae;g_Hymenobacter;s_Hymenobacter siberiensis	k_Bacteria;p_Actinomycetota;c_Actinomycetes;o_Micrococcales;f_Ornithinimicrobiaceae;g_Ornithinimicrobium;s_Ornithinimicrobium murale	k_Bacteria;p_Actinomycetota;c_Actinomycetes;o_Kineosporiales;f_Kineosporiaceae;g_Kineococcus;s_Kineococcus xinjiangensis	k_Bacteria;p_Bacteroidota;c_Cytophagia;o_Cytophagales;f_Cytophagaceae;g_Tellurirhabdus	k_Eukaryota;p_Ascomycota;c_Eurotiomycetes;o_Eurotiales;f_Aspergillaceae;g_Penicillium;s_Penicillium citrinum	k_Bacteria;p_Actinomycetota;c_Actinomycetes;o_Micrococcales;f_Micrococcaceae;g_Micrococcus;s_Micrococcus sp. KT16	k_Bacteria;p_Pseudomonadota;c_Betaproteobacteria;o_Burkholderiales;f_Alcaligenaceae;g_Pusillimonas	k_Bacteria;p_Actinomycetota;c_Actinomycetes;o_Streptosporangiales;f_Streptosporangiaceae;g_Planobispora	k_Bacteria;p_Actinomycetota;c_Actinomycetes;o_Propionibacteriales;f_Propionibacteriaceae;g_Tessaracoccus;s_Tessaracoccus antarcticus	k_Bacteria;p_Actinomycetota;c_Actinomycetes;o_Micrococcales;f_Dermabacteraceae;g_Brachybacterium;s_Brachybacterium avium
k_Bacteria;p_Bacteroidota;c_Cytophagia;o_Cytophagales;f_Hymenobacteraceae;g_Hymenobacter;s_Hymenobacter sp.	k_Bacteria;p_Actinomycetota;c_Actinomycetes;o_Micrococcales;f_Ornithinimicrobiaceae;g_Ornithinimicrobium;s_Ornithinimicrobium pratense	k_Bacteria;p_Actinomycetota;c_Actinomycetes;o_Kineosporiales;f_Kineosporiaceae;g_Kineosporia	k_Bacteria;p_Bacteroidota;c_Cytophagia;o_Cytophagales;f_Cytophagaceae;g_Tellurirhabdus;s_Tellurirhabdus rosea	k_Eukaryota;p_Ascomycota;c_Eurotiomycetes;o_Eurotiales;f_Aspergillaceae;g_Penicillium;s_Penicillium concentricum	k_Bacteria;p_Actinomycetota;c_Actinomycetes;o_Micrococcales;f_Micrococcaceae;g_Micrococcus;s_Micrococcus sp. R8502A1	k_Bacteria;p_Pseudomonadota;c_Betaproteobacteria;o_Burkholderiales;f_Alcaligenaceae;g_Pusillimonas;s_Pusillimonas maritima	k_Bacteria;p_Actinomycetota;c_Actinomycetes;o_Streptosporangiales;f_Streptosporangiaceae;g_Streptosporangium	k_Bacteria;p_Actinomycetota;c_Actinomycetes;o_Pseudonocardiales;f_Pseudonocardiaceae;g_Actinomycetospora	k_Bacteria;p_Actinomycetota;c_Actinomycetes;o_Micrococcales;f_Dermabacteraceae;g_Brachybacterium;s_Brachybacterium ginsengisoli
k_Bacteria;p_Bacteroidota;c_Cytophagia;o_Cytophagales;f_Spirosomaceae;g_Dyadobacter;s_Dyadobacter bucti	k_Bacteria;p_Actinomycetota;c_Actinomycetes;o_Micrococcales;f_Ornithinimicrobiaceae;g_Ornithinimicrobium;s_Ornithinimicrobium sp. CNJ-824	k_Bacteria;p_Actinomycetota;c_Actinomycetes;o_Kineosporiales;f_Kineosporiaceae;g_Kineosporia;s_Kineosporia sp. R_H_3	k_Bacteria;p_Bacteroidota;c_Cytophagia;o_Cytophagales;f_Hymenobacteraceae;g_Adhaeribacter	k_Eukaryota;p_Ascomycota;c_Eurotiomycetes;o_Eurotiales;f_Aspergillaceae;g_Penicillium;s_Penicillium coprophilum	k_Bacteria;p_Actinomycetota;c_Actinomycetes;o_Micrococcales;f_Micrococcaceae;g_Micrococcus;s_Micrococcus sp. RIT608	k_Bacteria;p_Pseudomonadota;c_Betaproteobacteria;o_Burkholderiales;f_Burkholderiaceae;g_Limnobacter	k_Bacteria;p_Actinomycetota;c_Actinomycetes;o_Streptosporangiales;f_Streptosporangiaceae;g_Streptosporangium;s_Streptosporangium violaceochromogenes	k_Bacteria;p_Actinomycetota;c_Actinomycetes;o_Pseudonocardiales;f_Pseudonocardiaceae;g_Actinomycetospora;s_Actinomycetospora callitridis	k_Bacteria;p_Actinomycetota;c_Actinomycetes;o_Micrococcales;f_Dermabacteraceae;g_Brachybacterium;s_Brachybacterium halotolerans
k_Bacteria;p_Bacteroidota;c_Cytophagia;o_Cytophagales;f_Spirosomaceae;g_Emticicia	k_Bacteria;p_Actinomycetota;c_Actinomycetes;o_Micrococcales;f_Ornithinimicrobiaceae;g_Ornithinimicrobium;s_Ornithinimicrobium sp. F0845	k_Bacteria;p_Actinomycetota;c_Actinomycetes;o_Kineosporiales;f_Kineosporiaceae;g_Quadrisphaera	k_Bacteria;p_Bacteroidota;c_Cytophagia;o_Cytophagales;f_Hymenobacteraceae;g_Adhaeribacter;s_Adhaeribacter radiodurans	k_Eukaryota;p_Ascomycota;c_Eurotiomycetes;o_Eurotiales;f_Aspergillaceae;g_Penicillium;s_Penicillium cosmopolitanum	k_Bacteria;p_Actinomycetota;c_Actinomycetes;o_Micrococcales;f_Micrococcaceae;g_Micrococcus;s_Micrococcus sp. V7	k_Bacteria;p_Pseudomonadota;c_Betaproteobacteria;o_Burkholderiales;f_Burkholderiaceae;g_Limnobacter;s_Limnobacter sp. CACIAM 66H1	k_Bacteria;p_Actinomycetota;c_Actinomycetes;o_Streptosporangiales;f_Thermomonosporaceae	k_Bacteria;p_Actinomycetota;c_Actinomycetes;o_Pseudonocardiales;f_Pseudonocardiaceae;g_Actinomycetospora;s_Actinomycetospora cinnamomea	k_Bacteria;p_Actinomycetota;c_Actinomycetes;o_Micrococcales;f_Dermabacteraceae;g_Brachybacterium;s_Brachybacterium phenoliresistens
k_Bacteria;p_Bacteroidota;c_Cytophagia;o_Cytophagales;f_Spirosomaceae;g_Emticicia;s_Emticicia sp. C21	k_Bacteria;p_Actinomycetota;c_Actinomycetes;o_Micrococcales;f_Ornithinimicrobiaceae;g_Ornithinimicrobium;s_Ornithinimicrobium tianjinense	k_Bacteria;p_Actinomycetota;c_Actinomycetes;o_Kineosporiales;f_Kineosporiaceae;g_Quadrisphaera;s_Quadrisphaera sp. DSM 44207	k_Bacteria;p_Bacteroidota;c_Cytophagia;o_Cytophagales;f_Spirosomaceae;g_Telluribacter	k_Eukaryota;p_Ascomycota;c_Eurotiomycetes;o_Eurotiales;f_Aspergillaceae;g_Penicillium;s_Penicillium daleae	k_Bacteria;p_Actinomycetota;c_Actinomycetes;o_Micrococcales;f_Micrococcaceae;g_Micrococcus;s_Micrococcus sp. XM4230A	k_Bacteria;p_Pseudomonadota;c_Betaproteobacteria;o_Burkholderiales;f_Burkholderiaceae;g_Limnobacter;s_Limnobacter sp. MED105	k_Bacteria;p_Actinomycetota;c_Actinomycetes;o_Streptosporangiales;f_Thermomonosporaceae;g_Actinomadura	k_Bacteria;p_Actinomycetota;c_Actinomycetes;o_Pseudonocardiales;f_Pseudonocardiaceae;g_Actinomycetospora;s_Actinomycetospora sp. DW7H6	k_Bacteria;p_Actinomycetota;c_Actinomycetes;o_Micrococcales;f_Dermabacteraceae;g_Brachybacterium;s_Brachybacterium sacelli
k_Bacteria;p_Bacteroidota;c_Cytophagia;o_Cytophagales;f_Spirosomaceae;g_Runella	k_Bacteria;p_Actinomycetota;c_Actinomycetes;o_Micrococcales;f_Ornithinimicrobiaceae;g_Serinicoccus	k_Bacteria;p_Actinomycetota;c_Actinomycetes;o_Kineosporiales;f_Kineosporiaceae;g_Quadrisphaera;s_uncultured Quadrisphaera sp.	k_Bacteria;p_Bacteroidota;c_Cytophagia;o_Cytophagales;f_Spirosomaceae;g_Telluribacter;s_Telluribacter sp. SYSU D00476	k_Eukaryota;p_Ascomycota;c_Eurotiomycetes;o_Eurotiales;f_Aspergillaceae;g_Penicillium;s_Penicillium decumbens	k_Bacteria;p_Actinomycetota;c_Actinomycetes;o_Micrococcales;f_Micrococcaceae;g_Micrococcus;s_Micrococcus yunnanensis	k_Bacteria;p_Pseudomonadota;c_Betaproteobacteria;o_Burkholderiales;f_Burkholderiaceae;g_Limnobacter;s_Limnobacter sp. SAORIC-690	k_Bacteria;p_Actinomycetota;c_Actinomycetes;o_Streptosporangiales;f_Thermomonosporaceae;g_Actinomadura;s_Actinomadura coerulea	k_Bacteria;p_Actinomycetota;c_Actinomycetes;o_Pseudonocardiales;f_Pseudonocardiaceae;g_Actinomycetospora;s_Actinomycetospora straminea	k_Bacteria;p_Actinomycetota;c_Actinomycetes;o_Micrococcales;f_Dermabacteraceae;g_Brachybacterium;s_Brachybacterium sp. FME24
k_Bacteria;p_Bacteroidota;c_Flavobacteriia;o_Flavobacteriales;f_Flavobacteriaceae;g_Capnocytophaga;s_Capnocytophaga leadbetteri	k_Bacteria;p_Actinomycetota;c_Actinomycetes;o_Micrococcales;f_Ornithinimicrobiaceae;g_Serinicoccus;s_Serinicoccus chungangensis	k_Bacteria;p_Actinomycetota;c_Actinomycetes;o_Kineosporiales;f_Kineosporiaceae;g_Unclassified;s_Kineosporiaceae bacterium SCSIO 59966	k_Bacteria;p_Bacteroidota;c_Flavobacteriia;o_Flavobacteriales;f_Flavobacteriaceae;g_Capnocytophaga	k_Eukaryota;p_Ascomycota;c_Eurotiomycetes;o_Eurotiales;f_Aspergillaceae;g_Penicillium;s_Penicillium desertorum	k_Bacteria;p_Actinomycetota;c_Actinomycetes;o_Micrococcales;f_Micrococcaceae;g_Rothia	k_Bacteria;p_Pseudomonadota;c_Betaproteobacteria;o_Burkholderiales;f_Comamonadaceae;g_Acidovorax;s_Acidovorax sp. 99	k_Bacteria;p_Actinomycetota;c_Actinomycetes;o_Streptosporangiales;f_Thermomonosporaceae;g_Actinomadura;s_Actinomadura cremea	k_Bacteria;p_Actinomycetota;c_Actinomycetes;o_Pseudonocardiales;f_Pseudonocardiaceae;g_Actinomycetospora;s_Actinomycetospora succinea	k_Bacteria;p_Actinomycetota;c_Actinomycetes;o_Micrococcales;f_Dermabacteraceae;g_Brachybacterium;s_Brachybacterium sp. Z12
k_Bacteria;p_Bacteroidota;c_Flavobacteriia;o_Flavobacteriales;f_Flavobacteriaceae;g_Winogradskyella	k_Bacteria;p_Actinomycetota;c_Actinomycetes;o_Micrococcales;f_Ornithinimicrobiaceae;g_Serinicoccus;s_Serinicoccus hydrothermalis	k_Bacteria;p_Actinomycetota;c_Actinomycetes;o_Kitasatosporales;f_Carbonactinosporaceae	k_Bacteria;p_Bacteroidota;c_Flavobacteriia;o_Flavobacteriales;f_Flavobacteriaceae;g_Capnocytophaga;s_Capnocytophaga gingivalis	k_Eukaryota;p_Ascomycota;c_Eurotiomycetes;o_Eurotiales;f_Aspergillaceae;g_Penicillium;s_Penicillium digitatum	k_Bacteria;p_Actinomycetota;c_Actinomycetes;o_Micrococcales;f_Micrococcaceae;g_Rothia;s_Rothia aeria	k_Bacteria;p_Pseudomonadota;c_Betaproteobacteria;o_Burkholderiales;f_Comamonadaceae;g_Comamonas;s_Comamonas suwonensis	k_Bacteria;p_Actinomycetota;c_Nitriliruptoria;o_Egibacterales	k_Bacteria;p_Actinomycetota;c_Actinomycetes;o_Pseudonocardiales;f_Pseudonocardiaceae;g_Actinophytocola	k_Bacteria;p_Actinomycetota;c_Actinomycetes;o_Micrococcales;f_Dermabacteraceae;g_Brachybacterium;s_Brachybacterium squillarum
k_Bacteria;p_Bacteroidota;c_Flavobacteriia;o_Flavobacteriales;f_Flavobacteriaceae;g_Winogradskyella;s_Winogradskyella endarachnes	k_Bacteria;p_Actinomycetota;c_Actinomycetes;o_Micrococcales;f_Ornithinimicrobiaceae;g_Serinicoccus;s_Serinicoccus kebangsaanensis	k_Bacteria;p_Actinomycetota;c_Actinomycetes;o_Kitasatosporales;f_Carbonactinosporaceae;g_Carbonactinospora	k_Bacteria;p_Bacteroidota;c_Flavobacteriia;o_Flavobacteriales;f_Flavobacteriaceae;g_Wenyingzhuangia	k_Eukaryota;p_Ascomycota;c_Eurotiomycetes;o_Eurotiales;f_Aspergillaceae;g_Penicillium;s_Penicillium egyptiacum	k_Bacteria;p_Actinomycetota;c_Actinomycetes;o_Micrococcales;f_Micrococcaceae;g_Rothia;s_Rothia mucilaginosa	k_Bacteria;p_Pseudomonadota;c_Betaproteobacteria;o_Burkholderiales;f_Comamonadaceae;g_Pseudacidovorax;s_Pseudacidovorax intermedius	k_Bacteria;p_Actinomycetota;c_Nitriliruptoria;o_Egibacterales;f_Egibacteraceae	k_Bacteria;p_Actinomycetota;c_Actinomycetes;o_Pseudonocardiales;f_Pseudonocardiaceae;g_Actinophytocola;s_Actinophytocola xanthii	k_Bacteria;p_Actinomycetota;c_Actinomycetes;o_Micrococcales;f_Dermacoccaceae;g_Flexivirga
k_Bacteria;p_Bacteroidota;c_Sphingobacteriia;o_Sphingobacteriales;f_Sphingobacteriaceae;g_Arcticibacter;s_Arcticibacter eurypsychrophilus	k_Bacteria;p_Actinomycetota;c_Actinomycetes;o_Micrococcales;f_Ornithinimicrobiaceae;g_Serinicoccus;s_Serinicoccus profundi	k_Bacteria;p_Actinomycetota;c_Actinomycetes;o_Kitasatosporales;f_Carbonactinosporaceae;g_Carbonactinospora;s_Carbonactinospora thermoautotrophica	k_Bacteria;p_Bacteroidota;c_Flavobacteriia;o_Flavobacteriales;f_Flavobacteriaceae;g_Wenyingzhuangia;s_Wenyingzhuangia marina	k_Eukaryota;p_Ascomycota;c_Eurotiomycetes;o_Eurotiales;f_Aspergillaceae;g_Penicillium;s_Penicillium expansum	k_Bacteria;p_Actinomycetota;c_Actinomycetes;o_Micrococcales;f_Micrococcaceae;g_Rothia;s_Rothia sp. P3C3.S176	k_Bacteria;p_Pseudomonadota;c_Betaproteobacteria;o_Burkholderiales;f_Comamonadaceae;g_Rhodoferax;s_Rhodoferax sp. BAB1	k_Bacteria;p_Actinomycetota;c_Nitriliruptoria;o_Egibacterales;f_Egibacteraceae;g_Egibacter	k_Bacteria;p_Actinomycetota;c_Actinomycetes;o_Pseudonocardiales;f_Pseudonocardiaceae;g_Amycolatopsis;s_Amycolatopsis aidingensis	k_Bacteria;p_Actinomycetota;c_Actinomycetes;o_Micrococcales;f_Intrasporangiaceae
k_Bacteria;p_Bacteroidota;c_Sphingobacteriia;o_Sphingobacteriales;f_Sphingobacteriaceae;g_Mucilaginibacter;s_Mucilaginibacter ginsenosidivorax	k_Bacteria;p_Actinomycetota;c_Actinomycetes;o_Micrococcales;f_Ornithinimicrobiaceae;g_Serinicoccus;s_Serinicoccus sediminis	k_Bacteria;p_Actinomycetota;c_Actinomycetes;o_Kitasatosporales;f_Streptomycetaceae;g_Streptomyces;s_Streptomyces alkaliphilus	k_Bacteria;p_Bacteroidota;c_Flavobacteriia;o_Flavobacteriales;f_Weeksellaceae;g_Bergeyella	k_Eukaryota;p_Ascomycota;c_Eurotiomycetes;o_Eurotiales;f_Aspergillaceae;g_Penicillium;s_Penicillium flavigenum	k_Bacteria;p_Actinomycetota;c_Actinomycetes;o_Micrococcales;f_Micrococcaceae;g_Sinomonas	k_Bacteria;p_Pseudomonadota;c_Betaproteobacteria;o_Burkholderiales;f_Unclassified;g_Aquabacterium;s_Aquabacterium parvum	k_Bacteria;p_Actinomycetota;c_Nitriliruptoria;o_Egibacterales;f_Egibacteraceae;g_Egibacter;s_Egibacter rhizosphaerae	k_Bacteria;p_Actinomycetota;c_Actinomycetes;o_Pseudonocardiales;f_Pseudonocardiaceae;g_Amycolatopsis;s_Amycolatopsis rhizosphaerae	k_Bacteria;p_Actinomycetota;c_Actinomycetes;o_Micrococcales;f_Intrasporangiaceae;g_Intrasporangium
k_Bacteria;p_Bacteroidota;c_Sphingobacteriia;o_Sphingobacteriales;f_Sphingobacteriaceae;g_Pedobacter;s_Pedobacter sp.	k_Bacteria;p_Actinomycetota;c_Actinomycetes;o_Micrococcales;f_Ornithinimicrobiaceae;g_Serinicoccus;s_Serinicoccus sp. CNJ-927	k_Bacteria;p_Actinomycetota;c_Actinomycetes;o_Kitasatosporales;f_Streptomycetaceae;g_Streptomyces;s_Streptomyces lavendofoliae	k_Bacteria;p_Bacteroidota;c_Flavobacteriia;o_Flavobacteriales;f_Weeksellaceae;g_Bergeyella;s_Bergeyella cardium	k_Eukaryota;p_Ascomycota;c_Eurotiomycetes;o_Eurotiales;f_Aspergillaceae;g_Penicillium;s_Penicillium glabrum	k_Bacteria;p_Actinomycetota;c_Actinomycetes;o_Micrococcales;f_Micrococcaceae;g_Unclassified;s_Micrococcaceae bacterium JKS001869	k_Bacteria;p_Pseudomonadota;c_Betaproteobacteria;o_Burkholderiales;f_Unclassified;g_Unclassified;s_Burkholderiales bacterium RIFCSPHIGHO2_01_FULL_63_240	k_Bacteria;p_Actinomycetota;c_Thermoleophilia	k_Bacteria;p_Actinomycetota;c_Actinomycetes;o_Pseudonocardiales;f_Pseudonocardiaceae;g_Pseudonocardia;s_Pseudonocardia endophytica	k_Bacteria;p_Actinomycetota;c_Actinomycetes;o_Micrococcales;f_Intrasporangiaceae;g_Intrasporangium;s_Intrasporangium calvum
k_Bacteria;p_Bacteroidota;c_Sphingobacteriia;o_Sphingobacteriales;f_Sphingobacteriaceae;g_Unclassified;s_Sphingobacteriaceae bacterium	k_Bacteria;p_Actinomycetota;c_Actinomycetes;o_Micrococcales;f_Ornithinimicrobiaceae;g_Serinicoccus;s_Serinicoccus sp. CUA-874	k_Bacteria;p_Actinomycetota;c_Actinomycetes;o_Micrococcales	k_Bacteria;p_Bacteroidota;c_Flavobacteriia;o_Flavobacteriales;f_Weeksellaceae;g_Cloacibacterium	k_Eukaryota;p_Ascomycota;c_Eurotiomycetes;o_Eurotiales;f_Aspergillaceae;g_Penicillium;s_Penicillium herquei	k_Bacteria;p_Actinomycetota;c_Actinomycetes;o_Mycobacteriales;f_Corynebacteriaceae	k_Bacteria;p_Pseudomonadota;c_Betaproteobacteria;o_Nitrosomonadales	k_Bacteria;p_Actinomycetota;c_Thermoleophilia;o_Solirubrobacterales	k_Bacteria;p_Actinomycetota;c_Actinomycetes;o_Pseudonocardiales;f_Pseudonocardiaceae;g_Pseudonocardia;s_Pseudonocardia hydrocarbonoxydans	k_Bacteria;p_Actinomycetota;c_Actinomycetes;o_Micrococcales;f_Intrasporangiaceae;g_Janibacter;s_Janibacter melonis
k_Bacteria;p_Bacteroidota;c_Unclassified;o_Unclassified;f_Unclassified;g_Unclassified;s_Bacteroidota bacterium	k_Bacteria;p_Actinomycetota;c_Actinomycetes;o_Micromonosporales;f_Micromonosporaceae;g_Catellatospora	k_Bacteria;p_Actinomycetota;c_Actinomycetes;o_Micrococcales;f_Bogoriellaceae	k_Bacteria;p_Bacteroidota;c_Flavobacteriia;o_Flavobacteriales;f_Weeksellaceae;g_Cloacibacterium;s_Cloacibacterium caeni	k_Eukaryota;p_Ascomycota;c_Eurotiomycetes;o_Eurotiales;f_Aspergillaceae;g_Penicillium;s_Penicillium hetheringtonii	k_Bacteria;p_Actinomycetota;c_Actinomycetes;o_Mycobacteriales;f_Corynebacteriaceae;g_Corynebacterium	k_Bacteria;p_Pseudomonadota;c_Betaproteobacteria;o_Nitrosomonadales;f_Gallionellaceae;g_Candidatus Nitrotoga;s_Candidatus Nitrotoga fabula	k_Bacteria;p_Actinomycetota;c_Thermoleophilia;o_Solirubrobacterales;f_Solirubrobacteraceae	k_Bacteria;p_Actinomycetota;c_Actinomycetes;o_Pseudonocardiales;f_Pseudonocardiaceae;g_Pseudonocardia;s_Pseudonocardia petroleophila	k_Bacteria;p_Actinomycetota;c_Actinomycetes;o_Micrococcales;f_Intrasporangiaceae;g_Janibacter;s_Janibacter sp. HTCC2649
k_Bacteria;p_Cyanobacteriota;c_Cyanophyceae;o_Synechococcales	k_Bacteria;p_Actinomycetota;c_Actinomycetes;o_Micromonosporales;f_Micromonosporaceae;g_Couchioplanes	k_Bacteria;p_Actinomycetota;c_Actinomycetes;o_Micrococcales;f_Bogoriellaceae;g_Georgenia	k_Bacteria;p_Bacteroidota;c_Flavobacteriia;o_Flavobacteriales;f_Weeksellaceae;g_Ornithobacterium	k_Eukaryota;p_Ascomycota;c_Eurotiomycetes;o_Eurotiales;f_Aspergillaceae;g_Penicillium;s_Penicillium hispanicum	k_Bacteria;p_Actinomycetota;c_Actinomycetes;o_Mycobacteriales;f_Corynebacteriaceae;g_Corynebacterium;s_Corynebacterium afermentans	k_Bacteria;p_Pseudomonadota;c_Betaproteobacteria;o_Nitrosomonadales;f_Sterolibacteriaceae	k_Bacteria;p_Actinomycetota;c_Thermoleophilia;o_Solirubrobacterales;f_Solirubrobacteraceae;g_Solirubrobacter	k_Bacteria;p_Actinomycetota;c_Actinomycetes;o_Pseudonocardiales;f_Pseudonocardiaceae;g_Pseudonocardia;s_Pseudonocardia sp. MH-G8	k_Bacteria;p_Actinomycetota;c_Actinomycetes;o_Micrococcales;f_Intrasporangiaceae;g_Knoellia
k_Bacteria;p_Cyanobacteriota;c_Cyanophyceae;o_Synechococcales;f_Synechococcaceae	k_Bacteria;p_Actinomycetota;c_Actinomycetes;o_Micromonosporales;f_Micromonosporaceae;g_Couchioplanes;s_Couchioplanes caeruleus	k_Bacteria;p_Actinomycetota;c_Actinomycetes;o_Micrococcales;f_Bogoriellaceae;g_Georgenia;s_Georgenia faecalis	k_Bacteria;p_Bacteroidota;c_Flavobacteriia;o_Flavobacteriales;f_Weeksellaceae;g_Ornithobacterium;s_Candidatus Ornithobacterium hominis	k_Eukaryota;p_Ascomycota;c_Eurotiomycetes;o_Eurotiales;f_Aspergillaceae;g_Penicillium;s_Penicillium lagena	k_Bacteria;p_Actinomycetota;c_Actinomycetes;o_Mycobacteriales;f_Corynebacteriaceae;g_Corynebacterium;s_Corynebacterium appendicis	k_Bacteria;p_Pseudomonadota;c_Betaproteobacteria;o_Nitrosomonadales;f_Sterolibacteriaceae;g_Methyloversatilis	k_Bacteria;p_Actinomycetota;c_Unclassified;o_Unclassified;f_Unclassified;g_Unclassified;s_Actinomycetota bacterium	k_Bacteria;p_Actinomycetota;c_Actinomycetes;o_Pseudonocardiales;f_Pseudonocardiaceae;g_Pseudonocardia;s_Pseudonocardia sp. S2-4	k_Bacteria;p_Actinomycetota;c_Actinomycetes;o_Micrococcales;f_Intrasporangiaceae;g_Knoellia;s_Knoellia aerolata
k_Bacteria;p_Cyanobacteriota;c_Cyanophyceae;o_Synechococcales;f_Synechococcaceae;g_Synechococcus	k_Bacteria;p_Actinomycetota;c_Actinomycetes;o_Mycobacteriales;f_Corynebacteriaceae;g_Corynebacterium;s_Corynebacterium dentalis	k_Bacteria;p_Actinomycetota;c_Actinomycetes;o_Micrococcales;f_Bogoriellaceae;g_Georgenia;s_Georgenia muralis	k_Bacteria;p_Bacteroidota;c_Flavobacteriia;o_Flavobacteriales;f_Weeksellaceae;g_Ornithobacterium;s_Ornithobacterium rhinotracheale	k_Eukaryota;p_Ascomycota;c_Eurotiomycetes;o_Eurotiales;f_Aspergillaceae;g_Penicillium;s_Penicillium lividum	k_Bacteria;p_Actinomycetota;c_Actinomycetes;o_Mycobacteriales;f_Corynebacteriaceae;g_Corynebacterium;s_Corynebacterium bouchesdurhonense	k_Bacteria;p_Pseudomonadota;c_Betaproteobacteria;o_Nitrosomonadales;f_Sterolibacteriaceae;g_Methyloversatilis;s_Methyloversatilis discipulorum	k_Bacteria;p_Aquificota	k_Bacteria;p_Actinomycetota;c_Actinomycetes;o_Pseudonocardiales;f_Pseudonocardiaceae;g_Saccharopolyspora;s_Saccharopolyspora elongata	k_Bacteria;p_Actinomycetota;c_Actinomycetes;o_Micrococcales;f_Intrasporangiaceae;g_Knoellia;s_Knoellia flava
k_Bacteria;p_Cyanobacteriota;c_Cyanophyceae;o_Synechococcales;f_Synechococcaceae;g_Synechococcus;s_Synechococcus sp. PCC 7002	k_Bacteria;p_Actinomycetota;c_Actinomycetes;o_Mycobacteriales;f_Corynebacteriaceae;g_Corynebacterium;s_Corynebacterium jeikeium	k_Bacteria;p_Actinomycetota;c_Actinomycetes;o_Micrococcales;f_Bogoriellaceae;g_Georgenia;s_Georgenia ruanii	k_Bacteria;p_Bacteroidota;c_Flavobacteriia;o_Flavobacteriales;f_Weeksellaceae;g_Riemerella	k_Eukaryota;p_Ascomycota;c_Eurotiomycetes;o_Eurotiales;f_Aspergillaceae;g_Penicillium;s_Penicillium maclennaniae	k_Bacteria;p_Actinomycetota;c_Actinomycetes;o_Mycobacteriales;f_Corynebacteriaceae;g_Corynebacterium;s_Corynebacterium curieae	k_Bacteria;p_Pseudomonadota;c_Betaproteobacteria;o_Nitrosomonadales;f_Sterolibacteriaceae;g_Methyloversatilis;s_Methyloversatilis sp. RAC08	k_Bacteria;p_Aquificota;c_Aquificae	k_Bacteria;p_Actinomycetota;c_Actinomycetes;o_Pseudonocardiales;f_Pseudonocardiaceae;g_Saccharothrix;s_Saccharothrix syringae	k_Bacteria;p_Actinomycetota;c_Actinomycetes;o_Micrococcales;f_Intrasporangiaceae;g_Knoellia;s_Knoellia locipacati
k_Bacteria;p_Deinococcota;c_Deinococci;o_Deinococcales;f_Deinococcaceae;g_Deinococcus;s_Deinococcus sp. GbtcB9	k_Bacteria;p_Actinomycetota;c_Actinomycetes;o_Mycobacteriales;f_Corynebacteriaceae;g_Corynebacterium;s_Corynebacterium macginleyi	k_Bacteria;p_Actinomycetota;c_Actinomycetes;o_Micrococcales;f_Bogoriellaceae;g_Georgenia;s_Georgenia satyanarayanai	k_Bacteria;p_Bacteroidota;c_Flavobacteriia;o_Flavobacteriales;f_Weeksellaceae;g_Riemerella;s_Riemerella sp.	k_Eukaryota;p_Ascomycota;c_Eurotiomycetes;o_Eurotiales;f_Aspergillaceae;g_Penicillium;s_Penicillium macrosclerotiorum	k_Bacteria;p_Actinomycetota;c_Actinomycetes;o_Mycobacteriales;f_Corynebacteriaceae;g_Corynebacterium;s_Corynebacterium durum	k_Bacteria;p_Pseudomonadota;c_Betaproteobacteria;o_Nitrosomonadales;f_Sterolibacteriaceae;g_Methyloversatilis;s_Methyloversatilis sp. XJ19-13	k_Bacteria;p_Aquificota;c_Aquificae;o_Aquificales	k_Bacteria;p_Actinomycetota;c_Actinomycetes;o_Streptosporangiales;f_Nocardiopsaceae;g_Nocardiopsis;s_Nocardiopsis sp. BM-2018	k_Bacteria;p_Actinomycetota;c_Actinomycetes;o_Micrococcales;f_Intrasporangiaceae;g_Knoellia;s_Knoellia sinensis
k_Bacteria;p_Planctomycetota;c_Planctomycetia;o_Pirellulales;f_Pirellulaceae;g_Rhodopirellula;s_Rhodopirellula sp. JC740	k_Bacteria;p_Actinomycetota;c_Actinomycetes;o_Mycobacteriales;f_Corynebacteriaceae;g_Corynebacterium;s_Corynebacterium mycetoides	k_Bacteria;p_Actinomycetota;c_Actinomycetes;o_Micrococcales;f_Bogoriellaceae;g_Georgenia;s_Georgenia soli	k_Bacteria;p_Bacteroidota;c_Saprospiria	k_Eukaryota;p_Ascomycota;c_Eurotiomycetes;o_Eurotiales;f_Aspergillaceae;g_Penicillium;s_Penicillium malachiteum	k_Bacteria;p_Actinomycetota;c_Actinomycetes;o_Mycobacteriales;f_Corynebacteriaceae;g_Corynebacterium;s_Corynebacterium efficiens	k_Bacteria;p_Pseudomonadota;c_Betaproteobacteria;o_Nitrosomonadales;f_Sterolibacteriaceae;g_Methyloversatilis;s_Methyloversatilis sp. XJ19-49	k_Bacteria;p_Aquificota;c_Aquificae;o_Aquificales;f_Hydrogenothermaceae	k_Bacteria;p_Actinomycetota;c_Actinomycetes;o_Streptosporangiales;f_Streptosporangiaceae;g_Microbispora;s_Microbispora sp. GMKU363	k_Bacteria;p_Actinomycetota;c_Actinomycetes;o_Micrococcales;f_Intrasporangiaceae;g_Knoellia;s_Knoellia sp. DB2414S
k_Bacteria;p_Pseudomonadota;c_Alphaproteobacteria;o_Hyphomicrobiales;f_Methylobacteriaceae;g_Methylobacterium;s_Methylobacterium brachythecii	k_Bacteria;p_Actinomycetota;c_Actinomycetes;o_Mycobacteriales;f_Corynebacteriaceae;g_Corynebacterium;s_Corynebacterium sp. ACRPE	k_Bacteria;p_Actinomycetota;c_Actinomycetes;o_Micrococcales;f_Bogoriellaceae;g_Georgenia;s_Georgenia sp. EYE_87	k_Bacteria;p_Bacteroidota;c_Saprospiria;o_Saprospirales	k_Eukaryota;p_Ascomycota;c_Eurotiomycetes;o_Eurotiales;f_Aspergillaceae;g_Penicillium;s_Penicillium manginii	k_Bacteria;p_Actinomycetota;c_Actinomycetes;o_Mycobacteriales;f_Corynebacteriaceae;g_Corynebacterium;s_Corynebacterium fournieri	k_Bacteria;p_Pseudomonadota;c_Betaproteobacteria;o_Nitrosomonadales;f_Sterolibacteriaceae;g_Methyloversatilis;s_Methyloversatilis thermotolerans	k_Bacteria;p_Aquificota;c_Aquificae;o_Aquificales;f_Hydrogenothermaceae;g_Venenivibrio	k_Bacteria;p_Actinomycetota;c_Actinomycetes;o_Streptosporangiales;f_Streptosporangiaceae;g_Nonomuraea;s_Nonomuraea phyllanthi	k_Bacteria;p_Actinomycetota;c_Actinomycetes;o_Micrococcales;f_Intrasporangiaceae;g_Knoellia;s_Knoellia subterranea
k_Bacteria;p_Pseudomonadota;c_Alphaproteobacteria;o_Hyphomicrobiales;f_Nitrobacteraceae	k_Bacteria;p_Actinomycetota;c_Actinomycetes;o_Mycobacteriales;f_Corynebacteriaceae;g_Corynebacterium;s_Corynebacterium sp. ED61	k_Bacteria;p_Actinomycetota;c_Actinomycetes;o_Micrococcales;f_Bogoriellaceae;g_Georgenia;s_Georgenia sp. SYP-B2076	k_Bacteria;p_Bacteroidota;c_Sphingobacteriia;o_Sphingobacteriales;f_Sphingobacteriaceae;g_Pedobacter;s_Pedobacter quisquiliarum	k_Eukaryota;p_Ascomycota;c_Eurotiomycetes;o_Eurotiales;f_Aspergillaceae;g_Penicillium;s_Penicillium nalgiovense	k_Bacteria;p_Actinomycetota;c_Actinomycetes;o_Mycobacteriales;f_Corynebacteriaceae;g_Corynebacterium;s_Corynebacterium frankenforstense	k_Bacteria;p_Pseudomonadota;c_Betaproteobacteria;o_Nitrosomonadales;f_Sterolibacteriaceae;g_Methyloversatilis;s_Methyloversatilis universalis	k_Bacteria;p_Aquificota;c_Aquificae;o_Aquificales;f_Hydrogenothermaceae;g_Venenivibrio;s_Venenivibrio stagnispumantis	k_Bacteria;p_Actinomycetota;c_Actinomycetes;o_Streptosporangiales;f_Thermomonosporaceae;g_Actinomadura;s_Actinomadura fibrosa	k_Bacteria;p_Actinomycetota;c_Actinomycetes;o_Micrococcales;f_Intrasporangiaceae;g_Kribbia
k_Bacteria;p_Pseudomonadota;c_Alphaproteobacteria;o_Hyphomicrobiales;f_Nitrobacteraceae;g_Bradyrhizobium	k_Bacteria;p_Actinomycetota;c_Actinomycetes;o_Mycobacteriales;f_Corynebacteriaceae;g_Corynebacterium;s_Corynebacterium suicordis	k_Bacteria;p_Actinomycetota;c_Actinomycetes;o_Micrococcales;f_Bogoriellaceae;g_Georgenia;s_Georgenia thermotolerans	k_Bacteria;p_Bacteroidota;c_Sphingobacteriia;o_Sphingobacteriales;f_Sphingobacteriaceae;g_Pedobacter;s_Pedobacter sp. SYSU D00873	k_Eukaryota;p_Ascomycota;c_Eurotiomycetes;o_Eurotiales;f_Aspergillaceae;g_Penicillium;s_Penicillium nucicola	k_Bacteria;p_Actinomycetota;c_Actinomycetes;o_Mycobacteriales;f_Corynebacteriaceae;g_Corynebacterium;s_Corynebacterium genitalium	k_Bacteria;p_Pseudomonadota;c_Betaproteobacteria;o_Rhodocyclales	k_Bacteria;p_Bacillota;c_Bacilli;o_Bacillales;f_Alicyclobacillaceae	k_Bacteria;p_Actinomycetota;c_Actinomycetes;o_Unclassified;f_Unclassified;g_Unclassified;s_Actinobacteria bacterium 69-20	k_Bacteria;p_Actinomycetota;c_Actinomycetes;o_Micrococcales;f_Intrasporangiaceae;g_Kribbia;s_Kribbia dieselivorans
k_Bacteria;p_Pseudomonadota;c_Alphaproteobacteria;o_Hyphomicrobiales;f_Nitrobacteraceae;g_Bradyrhizobium;s_Bradyrhizobium icense	k_Bacteria;p_Actinomycetota;c_Actinomycetes;o_Mycobacteriales;f_Dietziaceae	k_Bacteria;p_Actinomycetota;c_Actinomycetes;o_Micrococcales;f_Bogoriellaceae;g_Georgenia;s_Georgenia yuyongxinii	k_Bacteria;p_Bacteroidota;c_Sphingobacteriia;o_Sphingobacteriales;f_Unclassified;g_Unclassified;s_uncultured Cytophagales bacterium	k_Eukaryota;p_Ascomycota;c_Eurotiomycetes;o_Eurotiales;f_Aspergillaceae;g_Penicillium;s_Penicillium odoratum	k_Bacteria;p_Actinomycetota;c_Actinomycetes;o_Mycobacteriales;f_Corynebacteriaceae;g_Corynebacterium;s_Corynebacterium glucuronolyticum	k_Bacteria;p_Pseudomonadota;c_Betaproteobacteria;o_Rhodocyclales;f_Rhodocyclaceae;g_Aromatoleum;s_Aromatoleum petrolei	k_Bacteria;p_Bacillota;c_Bacilli;o_Bacillales;f_Alicyclobacillaceae;g_Ferroacidibacillus	k_Bacteria;p_Actinomycetota;c_Nitriliruptoria	k_Bacteria;p_Actinomycetota;c_Actinomycetes;o_Micrococcales;f_Intrasporangiaceae;g_Lapillicoccus
k_Bacteria;p_Pseudomonadota;c_Alphaproteobacteria;o_Hyphomicrobiales;f_Rhizobiaceae;g_Agrobacterium	k_Bacteria;p_Actinomycetota;c_Actinomycetes;o_Mycobacteriales;f_Dietziaceae;g_Dietzia	k_Bacteria;p_Actinomycetota;c_Actinomycetes;o_Micrococcales;f_Bogoriellaceae;g_Georgenia;s_Oceanitalea stevensii	k_Bacteria;p_Bacteroidota;c_Unclassified;o_Unclassified;f_Rhodothermaceae	k_Eukaryota;p_Ascomycota;c_Eurotiomycetes;o_Eurotiales;f_Aspergillaceae;g_Penicillium;s_Penicillium olsonii	k_Bacteria;p_Actinomycetota;c_Actinomycetes;o_Mycobacteriales;f_Corynebacteriaceae;g_Corynebacterium;s_Corynebacterium haemomassiliense	k_Bacteria;p_Pseudomonadota;c_Betaproteobacteria;o_Rhodocyclales;f_Rhodocyclaceae;g_Azospira;s_Azospira oryzae	k_Bacteria;p_Bacillota;c_Bacilli;o_Bacillales;f_Alicyclobacillaceae;g_Ferroacidibacillus;s_Ferroacidibacillus organovorans	k_Bacteria;p_Actinomycetota;c_Nitriliruptoria;o_Euzebyales	k_Bacteria;p_Actinomycetota;c_Actinomycetes;o_Micrococcales;f_Intrasporangiaceae;g_Lapillicoccus;s_Lapillicoccus jejuensis
k_Bacteria;p_Pseudomonadota;c_Alphaproteobacteria;o_Hyphomicrobiales;f_Rhizobiaceae;g_Agrobacterium;s_Agrobacterium sp. ST15.13.040	k_Bacteria;p_Actinomycetota;c_Actinomycetes;o_Mycobacteriales;f_Gordoniaceae;g_Gordonia;s_Gordonia bronchialis	k_Bacteria;p_Actinomycetota;c_Actinomycetes;o_Micrococcales;f_Brevibacteriaceae;g_Brevibacterium;s_Brevibacterium sp. Mu109	k_Bacteria;p_Bacteroidota;c_Unclassified;o_Unclassified;f_Rhodothermaceae;g_Salinibacter	k_Eukaryota;p_Ascomycota;c_Eurotiomycetes;o_Eurotiales;f_Aspergillaceae;g_Penicillium;s_Penicillium paradoxum	k_Bacteria;p_Actinomycetota;c_Actinomycetes;o_Mycobacteriales;f_Corynebacteriaceae;g_Corynebacterium;s_Corynebacterium ihumii	k_Bacteria;p_Pseudomonadota;c_Betaproteobacteria;o_Rhodocyclales;f_Zoogloeaceae	k_Bacteria;p_Bacillota;c_Bacilli;o_Bacillales;f_Bacillaceae;g_Alkalihalobacillus	k_Bacteria;p_Actinomycetota;c_Nitriliruptoria;o_Euzebyales;f_Euzebyaceae	k_Bacteria;p_Actinomycetota;c_Actinomycetes;o_Micrococcales;f_Intrasporangiaceae;g_Ornithinibacter
k_Bacteria;p_Pseudomonadota;c_Alphaproteobacteria;o_Hyphomicrobiales;f_Rhizobiaceae;g_Ciceribacter	k_Bacteria;p_Actinomycetota;c_Actinomycetes;o_Mycobacteriales;f_Gordoniaceae;g_Gordonia;s_Gordonia sp. (in: high G+C Gram-positive bacteria)	k_Bacteria;p_Actinomycetota;c_Actinomycetes;o_Micrococcales;f_Cellulomonadaceae	k_Bacteria;p_Bdellovibrionota;c_Oligoflexia	k_Eukaryota;p_Ascomycota;c_Eurotiomycetes;o_Eurotiales;f_Aspergillaceae;g_Penicillium;s_Penicillium riverlandense	k_Bacteria;p_Actinomycetota;c_Actinomycetes;o_Mycobacteriales;f_Corynebacteriaceae;g_Corynebacterium;s_Corynebacterium jeddahense	k_Bacteria;p_Pseudomonadota;c_Betaproteobacteria;o_Rhodocyclales;f_Zoogloeaceae;g_Azoarcus;s_Azoarcus sp. CIB	k_Bacteria;p_Bacillota;c_Bacilli;o_Bacillales;f_Bacillaceae;g_Alkalihalobacillus;s_Alkalihalobacillus clausii	k_Bacteria;p_Actinomycetota;c_Nitriliruptoria;o_Euzebyales;f_Euzebyaceae;g_Euzebya	k_Bacteria;p_Actinomycetota;c_Actinomycetes;o_Micrococcales;f_Intrasporangiaceae;g_Ornithinibacter;s_Ornithinibacter aureus
k_Bacteria;p_Pseudomonadota;c_Alphaproteobacteria;o_Hyphomicrobiales;f_Rhizobiaceae;g_Rhizobium;s_Rhizobium yanglingense	k_Bacteria;p_Actinomycetota;c_Actinomycetes;o_Mycobacteriales;f_Mycobacteriaceae;g_Mycolicibacterium	k_Bacteria;p_Actinomycetota;c_Actinomycetes;o_Micrococcales;f_Cellulomonadaceae;g_Actinotalea	k_Bacteria;p_Calditrichota	k_Eukaryota;p_Ascomycota;c_Eurotiomycetes;o_Eurotiales;f_Aspergillaceae;g_Penicillium;s_Penicillium robsamsonii	k_Bacteria;p_Actinomycetota;c_Actinomycetes;o_Mycobacteriales;f_Corynebacteriaceae;g_Corynebacterium;s_Corynebacterium kefirresidentii	k_Bacteria;p_Pseudomonadota;c_Betaproteobacteria;o_Rhodocyclales;f_Zoogloeaceae;g_Thauera	k_Bacteria;p_Bacillota;c_Bacilli;o_Bacillales;f_Bacillaceae;g_Bacillus	k_Bacteria;p_Actinomycetota;c_Nitriliruptoria;o_Euzebyales;f_Euzebyaceae;g_Euzebya;s_Euzebya pacifica	k_Bacteria;p_Actinomycetota;c_Actinomycetes;o_Micrococcales;f_Intrasporangiaceae;g_Pedococcus
k_Bacteria;p_Pseudomonadota;c_Alphaproteobacteria;o_Rickettsiales;f_Rickettsiaceae;g_Unclassified;s_Rickettsiaceae bacterium	k_Bacteria;p_Actinomycetota;c_Actinomycetes;o_Mycobacteriales;f_Mycobacteriaceae;g_Mycolicibacterium;s_Mycolicibacterium iranicum	k_Bacteria;p_Actinomycetota;c_Actinomycetes;o_Micrococcales;f_Cellulomonadaceae;g_Actinotalea;s_Actinotalea ferrariae	k_Bacteria;p_Campylobacterota;c_Epsilonproteobacteria;o_Campylobacterales;f_Arcobacteraceae	k_Eukaryota;p_Ascomycota;c_Eurotiomycetes;o_Eurotiales;f_Aspergillaceae;g_Penicillium;s_Penicillium salamii	k_Bacteria;p_Actinomycetota;c_Actinomycetes;o_Mycobacteriales;f_Corynebacteriaceae;g_Corynebacterium;s_Corynebacterium lehmanniae	k_Bacteria;p_Pseudomonadota;c_Betaproteobacteria;o_Rhodocyclales;f_Zoogloeaceae;g_Thauera;s_Thauera sp.	k_Bacteria;p_Bacillota;c_Bacilli;o_Bacillales;f_Bacillaceae;g_Bacillus;s_Bacillus cereus	k_Bacteria;p_Actinomycetota;c_Nitriliruptoria;o_Euzebyales;f_Euzebyaceae;g_Euzebya;s_Euzebya rosea	k_Bacteria;p_Actinomycetota;c_Actinomycetes;o_Micrococcales;f_Intrasporangiaceae;g_Pedococcus;s_Pedococcus cremeus
k_Bacteria;p_Pseudomonadota;c_Alphaproteobacteria;o_Rickettsiales;f_Unclassified;g_Unclassified;s_Rickettsiales bacterium	k_Bacteria;p_Actinomycetota;c_Actinomycetes;o_Mycobacteriales;f_Mycobacteriaceae;g_Mycolicibacterium;s_Mycolicibacterium vanbaalenii	k_Bacteria;p_Actinomycetota;c_Actinomycetes;o_Micrococcales;f_Cellulomonadaceae;g_Actinotalea;s_Actinotalea soli	k_Bacteria;p_Campylobacterota;c_Epsilonproteobacteria;o_Campylobacterales;f_Arcobacteraceae;g_Poseidonibacter	k_Eukaryota;p_Ascomycota;c_Eurotiomycetes;o_Eurotiales;f_Aspergillaceae;g_Penicillium;s_Penicillium samsonianum	k_Bacteria;p_Actinomycetota;c_Actinomycetes;o_Mycobacteriales;f_Corynebacteriaceae;g_Corynebacterium;s_Corynebacterium lujinxingii	k_Bacteria;p_Pseudomonadota;c_Betaproteobacteria;o_Rhodocyclales;f_Zoogloeaceae;g_Thauera;s_Thauera sp. K11	k_Bacteria;p_Bacillota;c_Bacilli;o_Bacillales;f_Bacillaceae;g_Bacillus;s_Bacillus licheniformis	k_Bacteria;p_Actinomycetota;c_Rubrobacteria	k_Bacteria;p_Actinomycetota;c_Actinomycetes;o_Micrococcales;f_Intrasporangiaceae;g_Phycicoccus
k_Bacteria;p_Pseudomonadota;c_Alphaproteobacteria;o_Unclassified;f_Unclassified;g_Unclassified;s_Alphaproteobacteria bacterium CG11_big_fil_rev_8_21_14_0_20_44_7	k_Bacteria;p_Actinomycetota;c_Actinomycetes;o_Mycobacteriales;f_Nocardiaceae;g_Nocardia;s_Nocardia otitidiscaviarum	k_Bacteria;p_Actinomycetota;c_Actinomycetes;o_Micrococcales;f_Cellulomonadaceae;g_Actinotalea;s_Actinotalea solisilvae	k_Bacteria;p_Campylobacterota;c_Epsilonproteobacteria;o_Campylobacterales;f_Arcobacteraceae;g_Poseidonibacter;s_Poseidonibacter antarcticus	k_Eukaryota;p_Ascomycota;c_Eurotiomycetes;o_Eurotiales;f_Aspergillaceae;g_Penicillium;s_Penicillium soppii	k_Bacteria;p_Actinomycetota;c_Actinomycetes;o_Mycobacteriales;f_Corynebacteriaceae;g_Corynebacterium;s_Corynebacterium marquesiae	k_Bacteria;p_Pseudomonadota;c_Betaproteobacteria;o_Unclassified;f_Unclassified;g_Candidatus Accumulibacter;s_Candidatus Accumulibacter similis	k_Bacteria;p_Bacillota;c_Bacilli;o_Bacillales;f_Bacillaceae;g_Bacillus;s_Bacillus pacificus	k_Bacteria;p_Actinomycetota;c_Rubrobacteria;o_Rubrobacterales	k_Bacteria;p_Actinomycetota;c_Actinomycetes;o_Micrococcales;f_Intrasporangiaceae;g_Phycicoccus;s_Phycicoccus elongatus
k_Bacteria;p_Pseudomonadota;c_Betaproteobacteria;o_Burkholderiales;f_Burkholderiaceae;g_Burkholderia;s_Burkholderia pseudomallei	k_Bacteria;p_Actinomycetota;c_Actinomycetes;o_Mycobacteriales;f_Nocardiaceae;g_Nocardia;s_Nocardia vinacea	k_Bacteria;p_Actinomycetota;c_Actinomycetes;o_Micrococcales;f_Cellulomonadaceae;g_Actinotalea;s_Actinotalea sp. C106	k_Bacteria;p_Candidatus Poribacteria	k_Eukaryota;p_Ascomycota;c_Eurotiomycetes;o_Eurotiales;f_Aspergillaceae;g_Penicillium;s_Penicillium sp. CMV-2018d	k_Bacteria;p_Actinomycetota;c_Actinomycetes;o_Mycobacteriales;f_Corynebacteriaceae;g_Corynebacterium;s_Corynebacterium massiliense	k_Bacteria;p_Pseudomonadota;c_Betaproteobacteria;o_Unclassified;f_Unclassified;g_Unclassified;s_Betaproteobacteria bacterium SCN2	k_Bacteria;p_Bacillota;c_Bacilli;o_Bacillales;f_Bacillaceae;g_Bacillus;s_Bacillus paralicheniformis	k_Bacteria;p_Actinomycetota;c_Rubrobacteria;o_Rubrobacterales;f_Rubrobacteraceae	k_Bacteria;p_Actinomycetota;c_Actinomycetes;o_Micrococcales;f_Intrasporangiaceae;g_Phycicoccus;s_Phycicoccus endophyticus
k_Bacteria;p_Pseudomonadota;c_Betaproteobacteria;o_Burkholderiales;f_Burkholderiaceae;g_Burkholderia;s_Burkholderia sp. GbtcB21	k_Bacteria;p_Actinomycetota;c_Actinomycetes;o_Mycobacteriales;f_Nocardiaceae;g_Nocardia;s_Nocardia zapadnayensis	k_Bacteria;p_Actinomycetota;c_Actinomycetes;o_Micrococcales;f_Cellulomonadaceae;g_Actinotalea;s_Actinotalea sp. JY-7876	k_Bacteria;p_Candidatus Poribacteria;c_Unclassified;o_Unclassified;f_Unclassified;g_Unclassified;s_Candidatus Poribacteria bacterium	k_Eukaryota;p_Ascomycota;c_Eurotiomycetes;o_Eurotiales;f_Aspergillaceae;g_Penicillium;s_Penicillium sp. DV-2018c	k_Bacteria;p_Actinomycetota;c_Actinomycetes;o_Mycobacteriales;f_Corynebacteriaceae;g_Corynebacterium;s_Corynebacterium mucifaciens	k_Bacteria;p_Pseudomonadota;c_Gammaproteobacteria;o_Chromatiales	k_Bacteria;p_Bacillota;c_Bacilli;o_Bacillales;f_Bacillaceae;g_Bacillus;s_Bacillus pseudomycoides	k_Bacteria;p_Actinomycetota;c_Rubrobacteria;o_Rubrobacterales;f_Rubrobacteraceae;g_Rubrobacter	k_Bacteria;p_Actinomycetota;c_Actinomycetes;o_Micrococcales;f_Intrasporangiaceae;g_Phycicoccus;s_Phycicoccus flavus
k_Bacteria;p_Pseudomonadota;c_Betaproteobacteria;o_Burkholderiales;f_Burkholderiaceae;g_Burkholderia;s_Candidatus Burkholderia humilis	k_Bacteria;p_Actinomycetota;c_Actinomycetes;o_Propionibacteriales;f_Nocardioidaceae;g_Nocardioides;s_Nocardioides antri	k_Bacteria;p_Actinomycetota;c_Actinomycetes;o_Micrococcales;f_Cellulomonadaceae;g_Actinotalea;s_Actinotalea sp. K2	k_Bacteria;p_Candidatus Roizmanbacteria	k_Eukaryota;p_Ascomycota;c_Eurotiomycetes;o_Eurotiales;f_Aspergillaceae;g_Penicillium;s_Penicillium sp. IBT 16267x	k_Bacteria;p_Actinomycetota;c_Actinomycetes;o_Mycobacteriales;f_Corynebacteriaceae;g_Corynebacterium;s_Corynebacterium propinquum	k_Bacteria;p_Pseudomonadota;c_Gammaproteobacteria;o_Chromatiales;f_Chromatiaceae	k_Bacteria;p_Bacillota;c_Bacilli;o_Bacillales;f_Bacillaceae;g_Bacillus;s_Bacillus pumilus	k_Bacteria;p_Actinomycetota;c_Rubrobacteria;o_Rubrobacterales;f_Rubrobacteraceae;g_Rubrobacter;s_Rubrobacter aplysinae	k_Bacteria;p_Actinomycetota;c_Actinomycetes;o_Micrococcales;f_Intrasporangiaceae;g_Phycicoccus;s_Phycicoccus mangrovi
k_Bacteria;p_Pseudomonadota;c_Betaproteobacteria;o_Burkholderiales;f_Burkholderiaceae;g_Burkholderia;s_Candidatus Burkholderia pumila	k_Bacteria;p_Actinomycetota;c_Actinomycetes;o_Propionibacteriales;f_Nocardioidaceae;g_Pimelobacter;s_Pimelobacter simplex	k_Bacteria;p_Actinomycetota;c_Actinomycetes;o_Micrococcales;f_Cellulomonadaceae;g_Actinotalea;s_Actinotalea sp. Marseille-Q4924	k_Bacteria;p_Chlamydiota;c_Chlamydiia;o_Chlamydiales;f_Chlamydiaceae;g_Chlamydia;s_Chlamydia psittaci	k_Eukaryota;p_Ascomycota;c_Eurotiomycetes;o_Eurotiales;f_Aspergillaceae;g_Penicillium;s_Penicillium sp. IBT 18751x	k_Bacteria;p_Actinomycetota;c_Actinomycetes;o_Mycobacteriales;f_Corynebacteriaceae;g_Corynebacterium;s_Corynebacterium pseudogenitalium	k_Bacteria;p_Pseudomonadota;c_Gammaproteobacteria;o_Chromatiales;f_Chromatiaceae;g_Pararheinheimera	k_Bacteria;p_Bacillota;c_Bacilli;o_Bacillales;f_Bacillaceae;g_Bacillus;s_Bacillus sp. AGAB2	k_Bacteria;p_Actinomycetota;c_Rubrobacteria;o_Rubrobacterales;f_Rubrobacteraceae;g_Rubrobacter;s_Rubrobacter calidifluminis	k_Bacteria;p_Actinomycetota;c_Actinomycetes;o_Micrococcales;f_Intrasporangiaceae;g_Phycicoccus;s_Phycicoccus sp. DTK01
k_Bacteria;p_Pseudomonadota;c_Betaproteobacteria;o_Burkholderiales;f_Burkholderiaceae;g_Burkholderia;s_Candidatus Burkholderia verschuerenii	k_Bacteria;p_Actinomycetota;c_Actinomycetes;o_Propionibacteriales;f_Propionibacteriaceae;g_Arachnia;s_[Pseudopropionibacterium] massiliense	k_Bacteria;p_Actinomycetota;c_Actinomycetes;o_Micrococcales;f_Cellulomonadaceae;g_Actinotalea;s_Actinotalea subterranea	k_Bacteria;p_Chloroflexota;c_Anaerolineae	k_Eukaryota;p_Ascomycota;c_Eurotiomycetes;o_Eurotiales;f_Aspergillaceae;g_Penicillium;s_Penicillium sp. IBT 31633x	k_Bacteria;p_Actinomycetota;c_Actinomycetes;o_Mycobacteriales;f_Corynebacteriaceae;g_Corynebacterium;s_Corynebacterium sanguinis	k_Bacteria;p_Pseudomonadota;c_Gammaproteobacteria;o_Chromatiales;f_Chromatiaceae;g_Pararheinheimera;s_Pararheinheimera soli	k_Bacteria;p_Bacillota;c_Bacilli;o_Bacillales;f_Bacillaceae;g_Bacillus;s_Bacillus sp. AGSP1	k_Bacteria;p_Actinomycetota;c_Rubrobacteria;o_Rubrobacterales;f_Rubrobacteraceae;g_Rubrobacter;s_Rubrobacter indicoceani	k_Bacteria;p_Actinomycetota;c_Actinomycetes;o_Micrococcales;f_Intrasporangiaceae;g_Phycicoccus;s_Phycicoccus sp. HDW14
k_Bacteria;p_Pseudomonadota;c_Betaproteobacteria;o_Burkholderiales;f_Burkholderiaceae;g_Caballeronia;s_uncultured Caballeronia sp.	k_Bacteria;p_Actinomycetota;c_Actinomycetes;o_Propionibacteriales;f_Propionibacteriaceae;g_Cutibacterium;s_Cutibacterium avidum	k_Bacteria;p_Actinomycetota;c_Actinomycetes;o_Micrococcales;f_Cellulomonadaceae;g_Cellulomonas	k_Bacteria;p_Chloroflexota;c_Anaerolineae;o_Anaerolineales;f_Anaerolineaceae	k_Eukaryota;p_Ascomycota;c_Eurotiomycetes;o_Eurotiales;f_Aspergillaceae;g_Penicillium;s_Penicillium subrubescens	k_Bacteria;p_Actinomycetota;c_Actinomycetes;o_Mycobacteriales;f_Corynebacteriaceae;g_Corynebacterium;s_Corynebacterium sp. ACRPF	k_Bacteria;p_Pseudomonadota;c_Gammaproteobacteria;o_Chromatiales;f_Chromatiaceae;g_Pararheinheimera;s_Pararheinheimera texasensis	k_Bacteria;p_Bacillota;c_Bacilli;o_Bacillales;f_Bacillaceae;g_Bacillus;s_Bacillus sp. Soil745	k_Bacteria;p_Actinomycetota;c_Rubrobacteria;o_Rubrobacterales;f_Rubrobacteraceae;g_Rubrobacter;s_Rubrobacter naiadicus	k_Bacteria;p_Actinomycetota;c_Actinomycetes;o_Micrococcales;f_Intrasporangiaceae;g_Phycicoccus;s_Phycicoccus sp. MQZ13P-5
k_Bacteria;p_Pseudomonadota;c_Betaproteobacteria;o_Burkholderiales;f_Burkholderiaceae;g_Paraburkholderia	k_Bacteria;p_Actinomycetota;c_Actinomycetes;o_Propionibacteriales;f_Propionibacteriaceae;g_Cutibacterium;s_Cutibacterium modestum	k_Bacteria;p_Actinomycetota;c_Actinomycetes;o_Micrococcales;f_Cellulomonadaceae;g_Cellulomonas;s_Cellulomonas aerilata	k_Bacteria;p_Chloroflexota;c_Anaerolineae;o_Unclassified;f_Unclassified;g_Unclassified;s_Anaerolineae bacterium	k_Eukaryota;p_Ascomycota;c_Eurotiomycetes;o_Eurotiales;f_Aspergillaceae;g_Penicillium;s_Penicillium verrucosum	k_Bacteria;p_Actinomycetota;c_Actinomycetes;o_Mycobacteriales;f_Corynebacteriaceae;g_Corynebacterium;s_Corynebacterium sp. ACRPJ	k_Bacteria;p_Pseudomonadota;c_Gammaproteobacteria;o_Chromatiales;f_Chromatiaceae;g_Rheinheimera	k_Bacteria;p_Bacillota;c_Bacilli;o_Bacillales;f_Bacillaceae;g_Bacillus;s_Bacillus sp. SRB_28	k_Bacteria;p_Actinomycetota;c_Rubrobacteria;o_Rubrobacterales;f_Rubrobacteraceae;g_Rubrobacter;s_Rubrobacter radiotolerans	k_Bacteria;p_Actinomycetota;c_Actinomycetes;o_Micrococcales;f_Intrasporangiaceae;g_Phycicoccus;s_Phycicoccus sp. SLBN-51
k_Bacteria;p_Pseudomonadota;c_Betaproteobacteria;o_Burkholderiales;f_Burkholderiaceae;g_Paraburkholderia;s_Candidatus Paraburkholderia schumannianae	k_Bacteria;p_Actinomycetota;c_Actinomycetes;o_Propionibacteriales;f_Propionibacteriaceae;g_Propioniciclava	k_Bacteria;p_Actinomycetota;c_Actinomycetes;o_Micrococcales;f_Cellulomonadaceae;g_Cellulomonas;s_Cellulomonas carbonis	k_Bacteria;p_Chloroflexota;c_Caldilineae	k_Eukaryota;p_Ascomycota;c_Eurotiomycetes;o_Eurotiales;f_Aspergillaceae;g_Penicillium;s_Penicillium vulpinum	k_Bacteria;p_Actinomycetota;c_Actinomycetes;o_Mycobacteriales;f_Corynebacteriaceae;g_Corynebacterium;s_Corynebacterium sp. ACRPO	k_Bacteria;p_Pseudomonadota;c_Gammaproteobacteria;o_Chromatiales;f_Chromatiaceae;g_Rheinheimera;s_Rheinheimera mangrovi	k_Bacteria;p_Bacillota;c_Bacilli;o_Bacillales;f_Bacillaceae;g_Bacillus;s_Bacillus sp. VT-16-64	k_Bacteria;p_Actinomycetota;c_Rubrobacteria;o_Rubrobacterales;f_Rubrobacteraceae;g_Rubrobacter;s_Rubrobacter taiwanensis	k_Bacteria;p_Actinomycetota;c_Actinomycetes;o_Micrococcales;f_Microbacteriaceae
k_Bacteria;p_Pseudomonadota;c_Betaproteobacteria;o_Nitrosomonadales;f_Nitrosomonadaceae;g_Nitrosospira;s_Nitrosospira sp. NpAV	k_Bacteria;p_Actinomycetota;c_Actinomycetes;o_Propionibacteriales;f_Propionibacteriaceae;g_Propioniciclava;s_Propioniciclava sinopodophylli	k_Bacteria;p_Actinomycetota;c_Actinomycetes;o_Micrococcales;f_Cellulomonadaceae;g_Cellulomonas;s_Cellulomonas cellasea	k_Bacteria;p_Chloroflexota;c_Candidatus Thermofonsia	k_Eukaryota;p_Ascomycota;c_Eurotiomycetes;o_Eurotiales;f_Aspergillaceae;g_Penicillium;s_Penicillium waksmanii	k_Bacteria;p_Actinomycetota;c_Actinomycetes;o_Mycobacteriales;f_Corynebacteriaceae;g_Corynebacterium;s_Corynebacterium sp. ACRPQ	k_Bacteria;p_Pseudomonadota;c_Gammaproteobacteria;o_Chromatiales;f_Chromatiaceae;g_Rheinheimera;s_Rheinheimera sp.	k_Bacteria;p_Bacillota;c_Bacilli;o_Bacillales;f_Bacillaceae;g_Bacillus;s_Bacillus subtilis	k_Bacteria;p_Actinomycetota;c_Rubrobacteria;o_Rubrobacterales;f_Rubrobacteraceae;g_Rubrobacter;s_Rubrobacter tropicus	k_Bacteria;p_Actinomycetota;c_Actinomycetes;o_Micrococcales;f_Microbacteriaceae;g_Agrococcus
k_Bacteria;p_Pseudomonadota;c_Betaproteobacteria;o_Rhodocyclales;f_Rhodocyclaceae;g_Azospira	k_Bacteria;p_Actinomycetota;c_Actinomycetes;o_Propionibacteriales;f_Propionibacteriaceae;g_Propioniciclava;s_Propioniciclava soli	k_Bacteria;p_Actinomycetota;c_Actinomycetes;o_Micrococcales;f_Cellulomonadaceae;g_Cellulomonas;s_Cellulomonas endophytica	k_Bacteria;p_Chloroflexota;c_Chloroflexia;o_Chloroflexales	k_Eukaryota;p_Ascomycota;c_Eurotiomycetes;o_Eurotiales;f_Elaphomycetaceae	k_Bacteria;p_Actinomycetota;c_Actinomycetes;o_Mycobacteriales;f_Corynebacteriaceae;g_Corynebacterium;s_Corynebacterium sp. ACRQP	k_Bacteria;p_Pseudomonadota;c_Gammaproteobacteria;o_Chromatiales;f_Chromatiaceae;g_Rheinheimera;s_Rheinheimera sp. F8	k_Bacteria;p_Bacillota;c_Bacilli;o_Bacillales;f_Bacillaceae;g_Bacillus;s_Bacillus thuringiensis	k_Bacteria;p_Actinomycetota;c_Rubrobacteria;o_Rubrobacterales;f_Rubrobacteraceae;g_Rubrobacter;s_Rubrobacter xylanophilus	k_Bacteria;p_Actinomycetota;c_Actinomycetes;o_Micrococcales;f_Microbacteriaceae;g_Agrococcus;s_Agrococcus baldri
k_Bacteria;p_Pseudomonadota;c_Gammaproteobacteria;o_Enterobacterales;f_Enterobacteriaceae;g_Candidatus Blochmannia	k_Bacteria;p_Actinomycetota;c_Actinomycetes;o_Propionibacteriales;f_Propionibacteriaceae;g_Propioniciclava;s_Propioniciclava sp. MC1683	k_Bacteria;p_Actinomycetota;c_Actinomycetes;o_Micrococcales;f_Cellulomonadaceae;g_Cellulomonas;s_Cellulomonas fimi	k_Bacteria;p_Chloroflexota;c_Chloroflexia;o_Chloroflexales;f_Oscillochloridaceae	k_Eukaryota;p_Ascomycota;c_Eurotiomycetes;o_Eurotiales;f_Elaphomycetaceae;g_Elaphomyces	k_Bacteria;p_Actinomycetota;c_Actinomycetes;o_Mycobacteriales;f_Corynebacteriaceae;g_Corynebacterium;s_Corynebacterium sp. BL-R-1	k_Bacteria;p_Pseudomonadota;c_Gammaproteobacteria;o_Chromatiales;f_Chromatiaceae;g_Rheinheimera;s_Rheinheimera tangshanensis	k_Bacteria;p_Bacillota;c_Bacilli;o_Bacillales;f_Bacillaceae;g_Bacillus;s_Bacillus toyonensis	k_Bacteria;p_Actinomycetota;c_Thermoleophilia;o_Solirubrobacterales;f_Conexibacteraceae;g_Conexibacter;s_Conexibacter arvalis	k_Bacteria;p_Actinomycetota;c_Actinomycetes;o_Micrococcales;f_Microbacteriaceae;g_Agrococcus;s_Agrococcus carbonis
k_Bacteria;p_Pseudomonadota;c_Gammaproteobacteria;o_Enterobacterales;f_Enterobacteriaceae;g_Citrobacter;s_Citrobacter sp. AAK_AS5	k_Bacteria;p_Actinomycetota;c_Actinomycetes;o_Propionibacteriales;f_Propionibacteriaceae;g_Tessaracoccus	k_Bacteria;p_Actinomycetota;c_Actinomycetes;o_Micrococcales;f_Cellulomonadaceae;g_Cellulomonas;s_Cellulomonas flavigena	k_Bacteria;p_Chloroflexota;c_Chloroflexia;o_Chloroflexales;f_Oscillochloridaceae;g_Oscillochloris	k_Eukaryota;p_Ascomycota;c_Eurotiomycetes;o_Eurotiales;f_Elaphomycetaceae;g_Elaphomyces;s_Elaphomyces granulatus	k_Bacteria;p_Actinomycetota;c_Actinomycetes;o_Mycobacteriales;f_Corynebacteriaceae;g_Corynebacterium;s_Corynebacterium sp. HMSC05H05	k_Bacteria;p_Pseudomonadota;c_Gammaproteobacteria;o_Chromatiales;f_Ectothiorhodospiraceae;g_Nitrococcus	k_Bacteria;p_Bacillota;c_Bacilli;o_Bacillales;f_Bacillaceae;g_Bacillus;s_Bacillus velezensis	k_Bacteria;p_Actinomycetota;c_Unclassified;o_Unclassified;f_Unclassified;g_Candidatus Hakubanella	k_Bacteria;p_Actinomycetota;c_Actinomycetes;o_Micrococcales;f_Microbacteriaceae;g_Agrococcus;s_Agrococcus jejuensis
k_Bacteria;p_Pseudomonadota;c_Gammaproteobacteria;o_Enterobacterales;f_Enterobacteriaceae;g_Plesiomonas	k_Bacteria;p_Actinomycetota;c_Actinomycetes;o_Propionibacteriales;f_Propionibacteriaceae;g_Tessaracoccus;s_Tessaracoccus bendigoensis	k_Bacteria;p_Actinomycetota;c_Actinomycetes;o_Micrococcales;f_Cellulomonadaceae;g_Cellulomonas;s_Cellulomonas gilvus	k_Bacteria;p_Chloroflexota;c_Chloroflexia;o_Chloroflexales;f_Oscillochloridaceae;g_Oscillochloris;s_Oscillochloris sp. ZM17-4	k_Eukaryota;p_Ascomycota;c_Eurotiomycetes;o_Eurotiales;f_Thermoascaceae	k_Bacteria;p_Actinomycetota;c_Actinomycetes;o_Mycobacteriales;f_Corynebacteriaceae;g_Corynebacterium;s_Corynebacterium sp. Marseille-P4611	k_Bacteria;p_Pseudomonadota;c_Gammaproteobacteria;o_Chromatiales;f_Ectothiorhodospiraceae;g_Nitrococcus;s_Nitrococcus mobilis	k_Bacteria;p_Bacillota;c_Bacilli;o_Bacillales;f_Bacillaceae;g_Bacillus;s_Bacillus wiedmannii	k_Bacteria;p_Actinomycetota;c_Unclassified;o_Unclassified;f_Unclassified;g_Candidatus Hakubanella;s_Candidatus Hakubanella thermoalkaliphilus	k_Bacteria;p_Actinomycetota;c_Actinomycetes;o_Micrococcales;f_Microbacteriaceae;g_Agrococcus;s_Agrococcus sp. ARC_14
k_Bacteria;p_Pseudomonadota;c_Gammaproteobacteria;o_Enterobacterales;f_Enterobacteriaceae;g_Plesiomonas;s_Plesiomonas shigelloides	k_Bacteria;p_Actinomycetota;c_Actinomycetes;o_Propionibacteriales;f_Propionibacteriaceae;g_Tessaracoccus;s_Tessaracoccus flavus	k_Bacteria;p_Actinomycetota;c_Actinomycetes;o_Micrococcales;f_Cellulomonadaceae;g_Cellulomonas;s_Cellulomonas hominis	k_Bacteria;p_Chloroflexota;c_Chloroflexia;o_Chloroflexales;f_Roseiflexaceae	k_Eukaryota;p_Ascomycota;c_Eurotiomycetes;o_Eurotiales;f_Thermoascaceae;g_Paecilomyces	k_Bacteria;p_Actinomycetota;c_Actinomycetes;o_Mycobacteriales;f_Corynebacteriaceae;g_Corynebacterium;s_Corynebacterium sp. p3-SID1241	k_Bacteria;p_Pseudomonadota;c_Gammaproteobacteria;o_Enterobacterales;f_Enterobacteriaceae;g_Enterobacter;s_Enterobacter cloacae complex sp. 2DZ2F2B	k_Bacteria;p_Bacillota;c_Bacilli;o_Bacillales;f_Bacillaceae;g_Fictibacillus	k_Bacteria;p_Bacillota;c_Bacilli;o_Bacillales;f_Alicyclobacillaceae;g_Alicyclobacillus	k_Bacteria;p_Actinomycetota;c_Actinomycetes;o_Micrococcales;f_Microbacteriaceae;g_Agrococcus;s_Agrococcus sp. HG114
k_Bacteria;p_Pseudomonadota;c_Gammaproteobacteria;o_Enterobacterales;f_Enterobacteriaceae;g_Salmonella	k_Bacteria;p_Actinomycetota;c_Actinomycetes;o_Propionibacteriales;f_Propionibacteriaceae;g_Tessaracoccus;s_Tessaracoccus oleiagri	k_Bacteria;p_Actinomycetota;c_Actinomycetes;o_Micrococcales;f_Cellulomonadaceae;g_Cellulomonas;s_Cellulomonas marina	k_Bacteria;p_Chloroflexota;c_Chloroflexia;o_Chloroflexales;f_Roseiflexaceae;g_Kouleothrix	k_Eukaryota;p_Ascomycota;c_Eurotiomycetes;o_Eurotiales;f_Thermoascaceae;g_Paecilomyces;s_Paecilomyces variotii	k_Bacteria;p_Actinomycetota;c_Actinomycetes;o_Mycobacteriales;f_Corynebacteriaceae;g_Corynebacterium;s_Corynebacterium sp. zg912	k_Bacteria;p_Pseudomonadota;c_Gammaproteobacteria;o_Enterobacterales;f_Erwiniaceae;g_Buchnera	k_Bacteria;p_Bacillota;c_Bacilli;o_Bacillales;f_Bacillaceae;g_Fictibacillus;s_Fictibacillus phosphorivorans	k_Bacteria;p_Bacillota;c_Bacilli;o_Bacillales;f_Bacillaceae;g_Bacillus;s_Bacillus dakarensis	k_Bacteria;p_Actinomycetota;c_Actinomycetes;o_Micrococcales;f_Microbacteriaceae;g_Agrococcus;s_Agrococcus sp. KRD186
k_Bacteria;p_Pseudomonadota;c_Gammaproteobacteria;o_Enterobacterales;f_Enterobacteriaceae;g_Salmonella;s_Salmonella enterica	k_Bacteria;p_Actinomycetota;c_Actinomycetes;o_Propionibacteriales;f_Propionibacteriaceae;g_Tessaracoccus;s_Tessaracoccus sp. MC1627	k_Bacteria;p_Actinomycetota;c_Actinomycetes;o_Micrococcales;f_Cellulomonadaceae;g_Cellulomonas;s_Cellulomonas shaoxiangyii	k_Bacteria;p_Chloroflexota;c_Chloroflexia;o_Chloroflexales;f_Roseiflexaceae;g_Kouleothrix;s_Kouleothrix aurantiaca	k_Eukaryota;p_Ascomycota;c_Eurotiomycetes;o_Eurotiales;f_Trichocomaceae	k_Bacteria;p_Actinomycetota;c_Actinomycetes;o_Mycobacteriales;f_Corynebacteriaceae;g_Corynebacterium;s_Corynebacterium striatum	k_Bacteria;p_Pseudomonadota;c_Gammaproteobacteria;o_Enterobacterales;f_Erwiniaceae;g_Buchnera;s_Buchnera aphidicola	k_Bacteria;p_Bacillota;c_Bacilli;o_Bacillales;f_Bacillaceae;g_Lentibacillus	k_Bacteria;p_Bacillota;c_Bacilli;o_Bacillales;f_Bacillaceae;g_Bacillus;s_Bacillus sp. ISL-75	k_Bacteria;p_Actinomycetota;c_Actinomycetes;o_Micrococcales;f_Microbacteriaceae;g_Agrococcus;s_Agrococcus sp. Marseille-P2731
k_Bacteria;p_Pseudomonadota;c_Gammaproteobacteria;o_Enterobacterales;f_Enterobacteriaceae;g_Salmonella;s_Salmonella sp. gx-f8	k_Bacteria;p_Actinomycetota;c_Actinomycetes;o_Propionibacteriales;f_Propionibacteriaceae;g_Tessaracoccus;s_Tessaracoccus sp. MC1679	k_Bacteria;p_Actinomycetota;c_Actinomycetes;o_Micrococcales;f_Cellulomonadaceae;g_Cellulomonas;s_Cellulomonas soli	k_Bacteria;p_Chloroflexota;c_Chloroflexia;o_Unclassified;f_Unclassified;g_Unclassified;s_Chloroflexia bacterium SDU3-3	k_Eukaryota;p_Ascomycota;c_Eurotiomycetes;o_Eurotiales;f_Trichocomaceae;g_Rasamsonia	k_Bacteria;p_Actinomycetota;c_Actinomycetes;o_Mycobacteriales;f_Corynebacteriaceae;g_Corynebacterium;s_Corynebacterium tuberculostearicum	k_Bacteria;p_Pseudomonadota;c_Gammaproteobacteria;o_Moraxellales;f_Moraxellaceae;g_Acinetobacter;s_Acinetobacter schindleri	k_Bacteria;p_Bacillota;c_Bacilli;o_Bacillales;f_Bacillaceae;g_Lentibacillus;s_Lentibacillus lipolyticus	k_Bacteria;p_Bacillota;c_Bacilli;o_Bacillales;f_Bacillaceae;g_Bacillus;s_Bacillus sp. M6-12	k_Bacteria;p_Actinomycetota;c_Actinomycetes;o_Micrococcales;f_Microbacteriaceae;g_Agrococcus;s_Agrococcus sp. Marseille-Q4369
k_Bacteria;p_Pseudomonadota;c_Gammaproteobacteria;o_Enterobacterales;f_Enterobacteriaceae;g_Salmonella;s_Salmonella sp. gx-f9	k_Bacteria;p_Actinomycetota;c_Actinomycetes;o_Pseudonocardiales;f_Pseudonocardiaceae;g_Prauserella	k_Bacteria;p_Actinomycetota;c_Actinomycetes;o_Micrococcales;f_Cellulomonadaceae;g_Cellulomonas;s_Cellulomonas sp. APG4	k_Bacteria;p_Chloroflexota;c_Ktedonobacteria	k_Eukaryota;p_Ascomycota;c_Eurotiomycetes;o_Eurotiales;f_Trichocomaceae;g_Rasamsonia;s_Rasamsonia emersonii	k_Bacteria;p_Actinomycetota;c_Actinomycetes;o_Mycobacteriales;f_Corynebacteriaceae;g_Corynebacterium;s_Corynebacterium ureicelerivorans	k_Bacteria;p_Pseudomonadota;c_Gammaproteobacteria;o_Pseudomonadales;f_Pseudomonadaceae;g_Pseudomonas;s_Pseudomonas alcaligenes	k_Bacteria;p_Bacillota;c_Bacilli;o_Bacillales;f_Bacillaceae;g_Pseudalkalibacillus	k_Bacteria;p_Bacillota;c_Bacilli;o_Bacillales;f_Bacillaceae;g_Bacillus;s_Bacillus sp. NCCP-133	k_Bacteria;p_Actinomycetota;c_Actinomycetes;o_Micrococcales;f_Microbacteriaceae;g_Agrococcus;s_Agrococcus sp. SGAir0287
k_Bacteria;p_Pseudomonadota;c_Gammaproteobacteria;o_Enterobacterales;f_Pectobacteriaceae	k_Bacteria;p_Actinomycetota;c_Actinomycetes;o_Pseudonocardiales;f_Pseudonocardiaceae;g_Saccharomonospora	k_Bacteria;p_Actinomycetota;c_Actinomycetes;o_Micrococcales;f_Cellulomonadaceae;g_Cellulomonas;s_Cellulomonas sp. C5510	k_Bacteria;p_Chloroflexota;c_Ktedonobacteria;o_Ktedonobacterales	k_Eukaryota;p_Ascomycota;c_Eurotiomycetes;o_Eurotiales;f_Trichocomaceae;g_Talaromyces	k_Bacteria;p_Actinomycetota;c_Actinomycetes;o_Mycobacteriales;f_Corynebacteriaceae;g_Corynebacterium;s_Corynebacterium urinipleomorphum	k_Bacteria;p_Pseudomonadota;c_Gammaproteobacteria;o_Pseudomonadales;f_Pseudomonadaceae;g_Pseudomonas;s_Pseudomonas sp. PDM15	k_Bacteria;p_Bacillota;c_Bacilli;o_Bacillales;f_Bacillaceae;g_Pseudalkalibacillus;s_Pseudalkalibacillus hwajinpoensis	k_Bacteria;p_Bacillota;c_Bacilli;o_Bacillales;f_Bacillaceae;g_Bacillus;s_Bacillus sp. Y1	k_Bacteria;p_Actinomycetota;c_Actinomycetes;o_Micrococcales;f_Microbacteriaceae;g_Agrococcus;s_Agrococcus sp. SL85
k_Bacteria;p_Pseudomonadota;c_Gammaproteobacteria;o_Enterobacterales;f_Pectobacteriaceae;g_Dickeya	k_Bacteria;p_Actinomycetota;c_Actinomycetes;o_Pseudonocardiales;f_Pseudonocardiaceae;g_Saccharomonospora;s_Saccharomonospora sp. CUA-673	k_Bacteria;p_Actinomycetota;c_Actinomycetes;o_Micrococcales;f_Cellulomonadaceae;g_Cellulomonas;s_Cellulomonas sp. HLT2-17	k_Bacteria;p_Chloroflexota;c_Ktedonobacteria;o_Ktedonobacterales;f_Dictyobacteraceae	k_Eukaryota;p_Ascomycota;c_Eurotiomycetes;o_Eurotiales;f_Trichocomaceae;g_Talaromyces;s_Talaromyces islandicus	k_Bacteria;p_Actinomycetota;c_Actinomycetes;o_Mycobacteriales;f_Corynebacteriaceae;g_Corynebacterium;s_Corynebacterium wankanglinii	k_Bacteria;p_Pseudomonadota;c_Gammaproteobacteria;o_Pseudomonadales;f_Pseudomonadaceae;g_Pseudomonas;s_Pseudomonas sp. PE-S1G-1	k_Bacteria;p_Bacillota;c_Bacilli;o_Bacillales;f_Bacillaceae;g_Siminovitchia	k_Bacteria;p_Bacillota;c_Bacilli;o_Bacillales;f_Bacillaceae;g_Caldibacillus	k_Bacteria;p_Actinomycetota;c_Actinomycetes;o_Micrococcales;f_Microbacteriaceae;g_Agrococcus;s_Agrococcus terreus
k_Bacteria;p_Pseudomonadota;c_Gammaproteobacteria;o_Enterobacterales;f_Pectobacteriaceae;g_Dickeya;s_Dickeya dianthicola	k_Bacteria;p_Actinomycetota;c_Actinomycetes;o_Pseudonocardiales;f_Pseudonocardiaceae;g_Saccharopolyspora	k_Bacteria;p_Actinomycetota;c_Actinomycetes;o_Micrococcales;f_Cellulomonadaceae;g_Cellulomonas;s_Cellulomonas sp. KRMCY2	k_Bacteria;p_Chloroflexota;c_Unclassified;o_Unclassified;f_Unclassified;g_Thermobaculum	k_Eukaryota;p_Ascomycota;c_Eurotiomycetes;o_Eurotiales;f_Trichocomaceae;g_Talaromyces;s_Talaromyces pinophilus	k_Bacteria;p_Actinomycetota;c_Actinomycetes;o_Mycobacteriales;f_Dietziaceae;g_Dietzia;s_Dietzia cercidiphylli	k_Bacteria;p_Pseudomonadota;c_Gammaproteobacteria;o_Unclassified;f_Unclassified;g_Candidatus Thioglobus	k_Bacteria;p_Bacillota;c_Bacilli;o_Bacillales;f_Bacillaceae;g_Siminovitchia;s_Siminovitchia fortis	k_Bacteria;p_Bacillota;c_Bacilli;o_Bacillales;f_Bacillaceae;g_Cytobacillus	k_Bacteria;p_Actinomycetota;c_Actinomycetes;o_Micrococcales;f_Microbacteriaceae;g_Agromyces
k_Bacteria;p_Pseudomonadota;c_Gammaproteobacteria;o_Enterobacterales;f_Pectobacteriaceae;g_Pectobacterium	k_Bacteria;p_Actinomycetota;c_Actinomycetes;o_Pseudonocardiales;f_Pseudonocardiaceae;g_Streptoalloteichus	k_Bacteria;p_Actinomycetota;c_Actinomycetes;o_Micrococcales;f_Cellulomonadaceae;g_Cellulomonas;s_Cellulomonas sp. Leaf395	k_Bacteria;p_Chloroflexota;c_Unclassified;o_Unclassified;f_Unclassified;g_Thermobaculum;s_Thermobaculum terrenum	k_Eukaryota;p_Ascomycota;c_Eurotiomycetes;o_Eurotiales;f_Trichocomaceae;g_Talaromyces;s_Talaromyces proteolyticus	k_Bacteria;p_Actinomycetota;c_Actinomycetes;o_Mycobacteriales;f_Mycobacteriaceae;g_Mycobacterium;s_Mycobacterium gallinarum	k_Bacteria;p_Pseudomonadota;c_Gammaproteobacteria;o_Unclassified;f_Unclassified;g_Candidatus Thioglobus;s_uncultured Candidatus Thioglobus sp.	k_Bacteria;p_Bacillota;c_Bacilli;o_Bacillales;f_Bacillaceae;g_Virgibacillus	k_Bacteria;p_Bacillota;c_Bacilli;o_Bacillales;f_Bacillaceae;g_Cytobacillus;s_Cytobacillus firmus	k_Bacteria;p_Actinomycetota;c_Actinomycetes;o_Micrococcales;f_Microbacteriaceae;g_Agromyces;s_Agromyces aurantiacus
k_Bacteria;p_Pseudomonadota;c_Gammaproteobacteria;o_Enterobacterales;f_Pectobacteriaceae;g_Pectobacterium;s_Pectobacterium brasiliense	k_Bacteria;p_Actinomycetota;c_Coriobacteriia;o_Eggerthellales;f_Eggerthellaceae;g_Adlercreutzia	k_Bacteria;p_Actinomycetota;c_Actinomycetes;o_Micrococcales;f_Cellulomonadaceae;g_Cellulomonas;s_Cellulomonas sp. NS3	k_Bacteria;p_Cyanobacteriota	k_Eukaryota;p_Ascomycota;c_Eurotiomycetes;o_Eurotiales;f_Trichocomaceae;g_Talaromyces;s_Talaromyces rugulosus	k_Bacteria;p_Actinomycetota;c_Actinomycetes;o_Mycobacteriales;f_Mycobacteriaceae;g_Mycolicibacterium;s_Mycolicibacterium gadium	k_Bacteria;p_Spirochaetota;c_Spirochaetia;o_Brachyspirales	k_Bacteria;p_Bacillota;c_Bacilli;o_Bacillales;f_Bacillaceae;g_Virgibacillus;s_Virgibacillus profundi	k_Bacteria;p_Bacillota;c_Bacilli;o_Bacillales;f_Bacillaceae;g_Cytobacillus;s_Cytobacillus luteolus	k_Bacteria;p_Actinomycetota;c_Actinomycetes;o_Micrococcales;f_Microbacteriaceae;g_Agromyces;s_Agromyces flavus
k_Bacteria;p_Pseudomonadota;c_Gammaproteobacteria;o_Enterobacterales;f_Yersiniaceae	k_Bacteria;p_Actinomycetota;c_Coriobacteriia;o_Eggerthellales;f_Eggerthellaceae;g_Adlercreutzia;s_Adlercreutzia agrestimuris	k_Bacteria;p_Actinomycetota;c_Actinomycetes;o_Micrococcales;f_Cellulomonadaceae;g_Cellulomonas;s_Cellulomonas sp. WB94	k_Bacteria;p_Cyanobacteriota;c_Cyanophyceae	k_Eukaryota;p_Ascomycota;c_Eurotiomycetes;o_Eurotiales;f_Trichocomaceae;g_Talaromyces;s_Talaromyces verruculosus	k_Bacteria;p_Actinomycetota;c_Actinomycetes;o_Mycobacteriales;f_Mycobacteriaceae;g_Mycolicibacterium;s_Mycolicibacterium thermoresistibile	k_Bacteria;p_Spirochaetota;c_Spirochaetia;o_Brachyspirales;f_Brachyspiraceae	k_Bacteria;p_Bacillota;c_Bacilli;o_Bacillales;f_Listeriaceae	k_Bacteria;p_Bacillota;c_Bacilli;o_Bacillales;f_Bacillaceae;g_Cytobacillus;s_Cytobacillus suaedae	k_Bacteria;p_Actinomycetota;c_Actinomycetes;o_Micrococcales;f_Microbacteriaceae;g_Agromyces;s_Agromyces sp. S2-1-8
k_Bacteria;p_Pseudomonadota;c_Gammaproteobacteria;o_Enterobacterales;f_Yersiniaceae;g_Rahnella	k_Bacteria;p_Bacillota;c_Bacilli;o_Bacillales;f_Bacillaceae;g_Alteribacter	k_Bacteria;p_Actinomycetota;c_Actinomycetes;o_Micrococcales;f_Cellulomonadaceae;g_Cellulomonas;s_Cellulomonas telluris	k_Bacteria;p_Cyanobacteriota;c_Cyanophyceae;o_Chroococcales	k_Eukaryota;p_Ascomycota;c_Eurotiomycetes;o_Onygenales	k_Bacteria;p_Actinomycetota;c_Actinomycetes;o_Mycobacteriales;f_Mycobacteriaceae;g_Mycolicibacterium;s_Mycolicibacterium tusciae	k_Bacteria;p_Spirochaetota;c_Spirochaetia;o_Brachyspirales;f_Brachyspiraceae;g_Brachyspira	k_Bacteria;p_Bacillota;c_Bacilli;o_Bacillales;f_Listeriaceae;g_Listeria	k_Bacteria;p_Bacillota;c_Bacilli;o_Bacillales;f_Bacillaceae;g_Domibacillus	k_Bacteria;p_Actinomycetota;c_Actinomycetes;o_Micrococcales;f_Microbacteriaceae;g_Chryseoglobus
k_Bacteria;p_Pseudomonadota;c_Gammaproteobacteria;o_Enterobacterales;f_Yersiniaceae;g_Rahnella;s_Rahnella aquatilis	k_Bacteria;p_Bacillota;c_Bacilli;o_Bacillales;f_Bacillaceae;g_Alteribacter;s_Alteribacter natronophilus	k_Bacteria;p_Actinomycetota;c_Actinomycetes;o_Micrococcales;f_Cellulomonadaceae;g_Oerskovia	k_Bacteria;p_Cyanobacteriota;c_Cyanophyceae;o_Chroococcales;f_Aphanothecaceae	k_Eukaryota;p_Ascomycota;c_Eurotiomycetes;o_Onygenales;f_Ajellomycetaceae	k_Bacteria;p_Actinomycetota;c_Actinomycetes;o_Propionibacteriales;f_Nocardioidaceae;g_Nocardioides;s_Nocardioides rotundus	k_Bacteria;p_Spirochaetota;c_Spirochaetia;o_Brachyspirales;f_Brachyspiraceae;g_Brachyspira;s_Brachyspira hampsonii	k_Bacteria;p_Bacillota;c_Bacilli;o_Bacillales;f_Listeriaceae;g_Listeria;s_Listeria monocytogenes	k_Bacteria;p_Bacillota;c_Bacilli;o_Bacillales;f_Bacillaceae;g_Fictibacillus;s_Fictibacillus barbaricus	k_Bacteria;p_Actinomycetota;c_Actinomycetes;o_Micrococcales;f_Microbacteriaceae;g_Chryseoglobus;s_Chryseoglobus frigidaquae
k_Bacteria;p_Pseudomonadota;c_Gammaproteobacteria;o_Enterobacterales;f_Yersiniaceae;g_Serratia	k_Bacteria;p_Bacillota;c_Bacilli;o_Bacillales;f_Bacillaceae;g_Bacillus;s_Bacillus niameyensis	k_Bacteria;p_Actinomycetota;c_Actinomycetes;o_Micrococcales;f_Cellulomonadaceae;g_Pseudactinotalea	k_Bacteria;p_Cyanobacteriota;c_Cyanophyceae;o_Chroococcales;f_Aphanothecaceae;g_Aphanothece	k_Eukaryota;p_Ascomycota;c_Eurotiomycetes;o_Onygenales;f_Ajellomycetaceae;g_Blastomyces	k_Bacteria;p_Actinomycetota;c_Actinomycetes;o_Propionibacteriales;f_Nocardioidaceae;g_Propionicicella	k_Eukaryota;p_Ascomycota;c_Saccharomycetes;o_Saccharomycetales;f_Saccharomycetaceae	k_Bacteria;p_Bacillota;c_Bacilli;o_Bacillales;f_Paenibacillaceae	k_Bacteria;p_Bacillota;c_Bacilli;o_Bacillales;f_Bacillaceae;g_Halobacillus	k_Bacteria;p_Actinomycetota;c_Actinomycetes;o_Micrococcales;f_Microbacteriaceae;g_Curtobacterium
k_Bacteria;p_Pseudomonadota;c_Gammaproteobacteria;o_Enterobacterales;f_Yersiniaceae;g_Serratia;s_Serratia marcescens	k_Bacteria;p_Bacillota;c_Bacilli;o_Bacillales;f_Bacillaceae;g_Bacillus;s_Bacillus yapensis	k_Bacteria;p_Actinomycetota;c_Actinomycetes;o_Micrococcales;f_Demequinaceae	k_Bacteria;p_Cyanobacteriota;c_Cyanophyceae;o_Chroococcales;f_Aphanothecaceae;g_Aphanothece;s_Aphanothece hegewaldii	k_Eukaryota;p_Ascomycota;c_Eurotiomycetes;o_Onygenales;f_Ajellomycetaceae;g_Blastomyces;s_Blastomyces percursus	k_Bacteria;p_Actinomycetota;c_Actinomycetes;o_Propionibacteriales;f_Nocardioidaceae;g_Propionicicella;s_Propionicicella superfundia	k_Eukaryota;p_Basidiomycota;c_Agaricomycetes;o_Agaricales;f_Hydnangiaceae	k_Bacteria;p_Bacillota;c_Bacilli;o_Bacillales;f_Paenibacillaceae;g_Paenibacillus	k_Bacteria;p_Bacillota;c_Bacilli;o_Bacillales;f_Bacillaceae;g_Halobacillus;s_Halobacillus hunanensis	k_Bacteria;p_Actinomycetota;c_Actinomycetes;o_Micrococcales;f_Microbacteriaceae;g_Curtobacterium;s_Curtobacterium albidum
k_Bacteria;p_Pseudomonadota;c_Gammaproteobacteria;o_Moraxellales;f_Moraxellaceae;g_Acinetobacter;s_Acinetobacter nosocomialis	k_Bacteria;p_Bacillota;c_Bacilli;o_Bacillales;f_Bacillaceae;g_Fictibacillus;s_Fictibacillus arsenicus	k_Bacteria;p_Actinomycetota;c_Actinomycetes;o_Micrococcales;f_Demequinaceae;g_Demequina	k_Bacteria;p_Cyanobacteriota;c_Cyanophyceae;o_Chroococcales;f_Aphanothecaceae;g_Crocosphaera	k_Eukaryota;p_Ascomycota;c_Eurotiomycetes;o_Onygenales;f_Ajellomycetaceae;g_Emmonsia	k_Bacteria;p_Actinomycetota;c_Actinomycetes;o_Propionibacteriales;f_Propionibacteriaceae	k_Eukaryota;p_Basidiomycota;c_Agaricomycetes;o_Agaricales;f_Hydnangiaceae;g_Laccaria	k_Bacteria;p_Bacillota;c_Bacilli;o_Bacillales;f_Paenibacillaceae;g_Paenibacillus;s_Paenibacillus amylolyticus	k_Bacteria;p_Bacillota;c_Bacilli;o_Bacillales;f_Bacillaceae;g_Halobacillus;s_Halobacillus ihumii	k_Bacteria;p_Actinomycetota;c_Actinomycetes;o_Micrococcales;f_Microbacteriaceae;g_Curtobacterium;s_Curtobacterium flaccumfaciens
k_Bacteria;p_Pseudomonadota;c_Gammaproteobacteria;o_Oceanospirillales	k_Bacteria;p_Bacillota;c_Bacilli;o_Bacillales;f_Bacillaceae;g_Oceanobacillus	k_Bacteria;p_Actinomycetota;c_Actinomycetes;o_Micrococcales;f_Dermacoccaceae;g_Branchiibius	k_Bacteria;p_Cyanobacteriota;c_Cyanophyceae;o_Chroococcales;f_Aphanothecaceae;g_Crocosphaera;s_Crocosphaera subtropica	k_Eukaryota;p_Ascomycota;c_Eurotiomycetes;o_Onygenales;f_Ajellomycetaceae;g_Emmonsia;s_Emmonsia crescens	k_Bacteria;p_Actinomycetota;c_Actinomycetes;o_Propionibacteriales;f_Propionibacteriaceae;g_Acidipropionibacterium	k_Eukaryota;p_Basidiomycota;c_Agaricomycetes;o_Agaricales;f_Hydnangiaceae;g_Laccaria;s_Laccaria amethystina	k_Bacteria;p_Bacillota;c_Bacilli;o_Bacillales;f_Paenibacillaceae;g_Paenibacillus;s_Paenibacillus jilunlii	k_Bacteria;p_Bacillota;c_Bacilli;o_Bacillales;f_Bacillaceae;g_Marinococcus	k_Bacteria;p_Actinomycetota;c_Actinomycetes;o_Micrococcales;f_Microbacteriaceae;g_Curtobacterium;s_Curtobacterium luteum
k_Bacteria;p_Pseudomonadota;c_Gammaproteobacteria;o_Oceanospirillales;f_Alcanivoracaceae;g_Alcanivorax	k_Bacteria;p_Bacillota;c_Bacilli;o_Bacillales;f_Bacillaceae;g_Oceanobacillus;s_Oceanobacillus iheyensis	k_Bacteria;p_Actinomycetota;c_Actinomycetes;o_Micrococcales;f_Dermacoccaceae;g_Luteipulveratus	k_Bacteria;p_Cyanobacteriota;c_Cyanophyceae;o_Chroococcales;f_Aphanothecaceae;g_Crocosphaera;s_Crocosphaera watsonii	k_Eukaryota;p_Ascomycota;c_Eurotiomycetes;o_Onygenales;f_Ajellomycetaceae;g_Helicocarpus	k_Bacteria;p_Actinomycetota;c_Actinomycetes;o_Propionibacteriales;f_Propionibacteriaceae;g_Acidipropionibacterium;s_Acidipropionibacterium acidipropionici	k_Eukaryota;p_Microsporidia;c_Unclassified;o_Unclassified;f_Unclassified;g_Enteropsectra	k_Bacteria;p_Bacillota;c_Bacilli;o_Bacillales;f_Paenibacillaceae;g_Paenibacillus;s_Paenibacillus odorifer	k_Bacteria;p_Bacillota;c_Bacilli;o_Bacillales;f_Bacillaceae;g_Marinococcus;s_Marinococcus halophilus	k_Bacteria;p_Actinomycetota;c_Actinomycetes;o_Micrococcales;f_Microbacteriaceae;g_Curtobacterium;s_Curtobacterium sp. 8I-2
k_Bacteria;p_Pseudomonadota;c_Gammaproteobacteria;o_Oceanospirillales;f_Alcanivoracaceae;g_Alcanivorax;s_Alcanivorax profundi	k_Bacteria;p_Bacillota;c_Bacilli;o_Bacillales;f_Planococcaceae;g_Planococcus;s_Planococcus citreus	k_Bacteria;p_Actinomycetota;c_Actinomycetes;o_Micrococcales;f_Dermacoccaceae;g_Yimella;s_Yimella lutea	k_Bacteria;p_Cyanobacteriota;c_Cyanophyceae;o_Chroococcales;f_Aphanothecaceae;g_Gloeothece	k_Eukaryota;p_Ascomycota;c_Eurotiomycetes;o_Onygenales;f_Ajellomycetaceae;g_Helicocarpus;s_Helicocarpus griseus	k_Bacteria;p_Actinomycetota;c_Actinomycetes;o_Propionibacteriales;f_Propionibacteriaceae;g_Aestuariimicrobium	k_Eukaryota;p_Microsporidia;c_Unclassified;o_Unclassified;f_Unclassified;g_Enteropsectra;s_Enteropsectra breve	k_Bacteria;p_Bacillota;c_Bacilli;o_Bacillales;f_Paenibacillaceae;g_Paenibacillus;s_Paenibacillus sp. FSL H8-0548	k_Bacteria;p_Bacillota;c_Bacilli;o_Bacillales;f_Bacillaceae;g_Marinococcus;s_Marinococcus halotolerans	k_Bacteria;p_Actinomycetota;c_Actinomycetes;o_Micrococcales;f_Microbacteriaceae;g_Curtobacterium;s_Curtobacterium sp. ER1_6
k_Bacteria;p_Pseudomonadota;c_Gammaproteobacteria;o_Oceanospirillales;f_Halomonadaceae	k_Bacteria;p_Bacillota;c_Bacilli;o_Bacillales;f_Staphylococcaceae;g_Salinicoccus;s_Salinicoccus carnicancri	k_Bacteria;p_Actinomycetota;c_Actinomycetes;o_Micrococcales;f_Dermatophilaceae;g_Austwickia	k_Bacteria;p_Cyanobacteriota;c_Cyanophyceae;o_Chroococcales;f_Aphanothecaceae;g_Gloeothece;s_Gloeothece citriformis	k_Eukaryota;p_Ascomycota;c_Eurotiomycetes;o_Onygenales;f_Ajellomycetaceae;g_Histoplasma;s_Histoplasma mississippiense (nom. inval.)	k_Bacteria;p_Actinomycetota;c_Actinomycetes;o_Propionibacteriales;f_Propionibacteriaceae;g_Aestuariimicrobium;s_Aestuariimicrobium ganziense	k_Eukaryota;p_Mucoromycota;c_Mucoromycetes;o_Mucorales;f_Mucoraceae	k_Bacteria;p_Bacillota;c_Bacilli;o_Bacillales;f_Sporolactobacillaceae	k_Bacteria;p_Bacillota;c_Bacilli;o_Bacillales;f_Bacillaceae;g_Mesobacillus	k_Bacteria;p_Actinomycetota;c_Actinomycetes;o_Micrococcales;f_Microbacteriaceae;g_Curtobacterium;s_Curtobacterium sp. HSID17257
k_Bacteria;p_Pseudomonadota;c_Gammaproteobacteria;o_Oceanospirillales;f_Halomonadaceae;g_Candidatus Carsonella	k_Bacteria;p_Bacillota;c_Bacilli;o_Bacillales;f_Staphylococcaceae;g_Salinicoccus;s_Salinicoccus sediminis	k_Bacteria;p_Actinomycetota;c_Actinomycetes;o_Micrococcales;f_Intrasporangiaceae;g_Arsenicicoccus;s_Arsenicicoccus cauae	k_Bacteria;p_Cyanobacteriota;c_Cyanophyceae;o_Chroococcales;f_Aphanothecaceae;g_Gloeothece;s_Gloeothece verrucosa	k_Eukaryota;p_Ascomycota;c_Eurotiomycetes;o_Onygenales;f_Arthrodermataceae	k_Bacteria;p_Actinomycetota;c_Actinomycetes;o_Propionibacteriales;f_Propionibacteriaceae;g_Aestuariimicrobium;s_Aestuariimicrobium kwangyangense	k_Eukaryota;p_Mucoromycota;c_Mucoromycetes;o_Mucorales;f_Mucoraceae;g_Mucor	k_Bacteria;p_Bacillota;c_Bacilli;o_Bacillales;f_Sporolactobacillaceae;g_Sporolactobacillus	k_Bacteria;p_Bacillota;c_Bacilli;o_Bacillales;f_Bacillaceae;g_Mesobacillus;s_Mesobacillus maritimus	k_Bacteria;p_Actinomycetota;c_Actinomycetes;o_Micrococcales;f_Microbacteriaceae;g_Curtobacterium;s_Curtobacterium sp. ME26
k_Bacteria;p_Pseudomonadota;c_Gammaproteobacteria;o_Oceanospirillales;f_Halomonadaceae;g_Candidatus Carsonella;s_Candidatus Carsonella ruddii	k_Bacteria;p_Bacillota;c_Bacilli;o_Bacillales;f_Staphylococcaceae;g_Staphylococcus;s_Staphylococcus caprae	k_Bacteria;p_Actinomycetota;c_Actinomycetes;o_Micrococcales;f_Intrasporangiaceae;g_Humibacillus	k_Bacteria;p_Cyanobacteriota;c_Cyanophyceae;o_Chroococcales;f_Aphanothecaceae;g_Halothece	k_Eukaryota;p_Ascomycota;c_Eurotiomycetes;o_Onygenales;f_Arthrodermataceae;g_Arthroderma	k_Bacteria;p_Actinomycetota;c_Actinomycetes;o_Propionibacteriales;f_Propionibacteriaceae;g_Aestuariimicrobium;s_Aestuariimicrobium sp. p3-SID1156	k_Eukaryota;p_Mucoromycota;c_Mucoromycetes;o_Mucorales;f_Mucoraceae;g_Mucor;s_Mucor saturninus	k_Bacteria;p_Bacillota;c_Bacilli;o_Bacillales;f_Sporolactobacillaceae;g_Sporolactobacillus;s_Sporolactobacillus sp. THM19-2	k_Bacteria;p_Bacillota;c_Bacilli;o_Bacillales;f_Bacillaceae;g_Mesobacillus;s_Mesobacillus persicus	k_Bacteria;p_Actinomycetota;c_Actinomycetes;o_Micrococcales;f_Microbacteriaceae;g_Curtobacterium;s_Curtobacterium sp. MR_MD2014
k_Bacteria;p_Pseudomonadota;c_Gammaproteobacteria;o_Oceanospirillales;f_Halomonadaceae;g_Cobetia	k_Bacteria;p_Bacillota;c_Bacilli;o_Lactobacillales;f_Aerococcaceae;g_Aerococcus;s_Aerococcus sp. HMSC23C02	k_Bacteria;p_Actinomycetota;c_Actinomycetes;o_Micrococcales;f_Intrasporangiaceae;g_Humibacillus;s_Humibacillus sp. DSM 29435	k_Bacteria;p_Cyanobacteriota;c_Cyanophyceae;o_Chroococcales;f_Aphanothecaceae;g_Halothece;s_Halothece sp. PCC 7418	k_Eukaryota;p_Ascomycota;c_Eurotiomycetes;o_Onygenales;f_Arthrodermataceae;g_Arthroderma;s_Arthroderma uncinatum	k_Bacteria;p_Actinomycetota;c_Actinomycetes;o_Propionibacteriales;f_Propionibacteriaceae;g_Arachnia	k_Viruses;p_Negarnaviricota	k_Bacteria;p_Bacillota;c_Bacilli;o_Bacillales;f_Sporolactobacillaceae;g_Sporolactobacillus;s_Sporolactobacillus sp. THM7-7	k_Bacteria;p_Bacillota;c_Bacilli;o_Bacillales;f_Bacillaceae;g_Metabacillus	k_Bacteria;p_Actinomycetota;c_Actinomycetes;o_Micrococcales;f_Microbacteriaceae;g_Curtobacterium;s_Curtobacterium sp. ODYSSEY 48 V2
k_Bacteria;p_Pseudomonadota;c_Gammaproteobacteria;o_Oceanospirillales;f_Halomonadaceae;g_Cobetia;s_Cobetia crustatorum	k_Bacteria;p_Bacillota;c_Bacilli;o_Lactobacillales;f_Carnobacteriaceae;g_Carnobacterium	k_Bacteria;p_Actinomycetota;c_Actinomycetes;o_Micrococcales;f_Intrasporangiaceae;g_Humibacillus;s_Humibacillus xanthopallidus	k_Bacteria;p_Cyanobacteriota;c_Cyanophyceae;o_Chroococcales;f_Aphanothecaceae;g_Rippkaea	k_Eukaryota;p_Ascomycota;c_Eurotiomycetes;o_Onygenales;f_Arthrodermataceae;g_Epidermophyton	k_Bacteria;p_Actinomycetota;c_Actinomycetes;o_Propionibacteriales;f_Propionibacteriaceae;g_Arachnia;s_Arachnia propionica	k_Viruses;p_Negarnaviricota;c_Monjiviricetes	k_Bacteria;p_Bacillota;c_Bacilli;o_Bacillales;f_Staphylococcaceae	k_Bacteria;p_Bacillota;c_Bacilli;o_Bacillales;f_Bacillaceae;g_Neobacillus	k_Bacteria;p_Actinomycetota;c_Actinomycetes;o_Micrococcales;f_Microbacteriaceae;g_Curtobacterium;s_Curtobacterium sp. P97
k_Bacteria;p_Pseudomonadota;c_Gammaproteobacteria;o_Pasteurellales;f_Pasteurellaceae;g_Haemophilus;s_Haemophilus parainfluenzae	k_Bacteria;p_Bacillota;c_Bacilli;o_Lactobacillales;f_Lactobacillaceae;g_Lactiplantibacillus	k_Bacteria;p_Actinomycetota;c_Actinomycetes;o_Micrococcales;f_Intrasporangiaceae;g_Intrasporangium;s_Intrasporangium chromatireducens	k_Bacteria;p_Cyanobacteriota;c_Cyanophyceae;o_Chroococcales;f_Aphanothecaceae;g_Rippkaea;s_Rippkaea orientalis	k_Eukaryota;p_Ascomycota;c_Eurotiomycetes;o_Onygenales;f_Arthrodermataceae;g_Epidermophyton;s_Epidermophyton floccosum	k_Bacteria;p_Actinomycetota;c_Actinomycetes;o_Propionibacteriales;f_Propionibacteriaceae;g_Brooklawnia	k_Viruses;p_Negarnaviricota;c_Monjiviricetes;o_Jingchuvirales	k_Bacteria;p_Bacillota;c_Bacilli;o_Bacillales;f_Staphylococcaceae;g_Mammaliicoccus	k_Bacteria;p_Bacillota;c_Bacilli;o_Bacillales;f_Bacillaceae;g_Peribacillus	k_Bacteria;p_Actinomycetota;c_Actinomycetes;o_Micrococcales;f_Microbacteriaceae;g_Curtobacterium;s_Curtobacterium sp. SGAir0471
k_Bacteria;p_Pseudomonadota;c_Gammaproteobacteria;o_Pasteurellales;f_Pasteurellaceae;g_Haemophilus;s_Haemophilus sp. oral taxon 851	k_Bacteria;p_Bacillota;c_Bacilli;o_Lactobacillales;f_Lactobacillaceae;g_Lentilactobacillus	k_Bacteria;p_Actinomycetota;c_Actinomycetes;o_Micrococcales;f_Intrasporangiaceae;g_Ornithinicoccus	k_Bacteria;p_Cyanobacteriota;c_Cyanophyceae;o_Chroococcales;f_Chroococcaceae	k_Eukaryota;p_Ascomycota;c_Eurotiomycetes;o_Onygenales;f_Arthrodermataceae;g_Trichophyton	k_Bacteria;p_Actinomycetota;c_Actinomycetes;o_Propionibacteriales;f_Propionibacteriaceae;g_Brooklawnia;s_Brooklawnia cerclae	k_Viruses;p_Negarnaviricota;c_Monjiviricetes;o_Jingchuvirales;f_Chuviridae	k_Bacteria;p_Bacillota;c_Bacilli;o_Bacillales;f_Staphylococcaceae;g_Mammaliicoccus;s_Mammaliicoccus sciuri	k_Bacteria;p_Bacillota;c_Bacilli;o_Bacillales;f_Bacillaceae;g_Pontibacillus	k_Bacteria;p_Actinomycetota;c_Actinomycetes;o_Micrococcales;f_Microbacteriaceae;g_Frigoribacterium
k_Bacteria;p_Pseudomonadota;c_Gammaproteobacteria;o_Pseudomonadales;f_Pseudomonadaceae;g_Pseudomonas;s_Pseudomonas protegens	k_Bacteria;p_Bacillota;c_Bacilli;o_Lactobacillales;f_Lactobacillaceae;g_Lentilactobacillus;s_Lentilactobacillus farraginis	k_Bacteria;p_Actinomycetota;c_Actinomycetes;o_Micrococcales;f_Intrasporangiaceae;g_Ornithinicoccus;s_Ornithinicoccus halotolerans	k_Bacteria;p_Cyanobacteriota;c_Cyanophyceae;o_Chroococcales;f_Chroococcaceae;g_Chondrocystis	k_Eukaryota;p_Ascomycota;c_Eurotiomycetes;o_Onygenales;f_Onygenaceae;g_Coccidioides;s_Coccidioides immitis	k_Bacteria;p_Actinomycetota;c_Actinomycetes;o_Propionibacteriales;f_Propionibacteriaceae;g_Cutibacterium	k_Viruses;p_Preplasmiviricota	k_Bacteria;p_Bacillota;c_Bacilli;o_Bacillales;f_Staphylococcaceae;g_Staphylococcus	k_Bacteria;p_Bacillota;c_Bacilli;o_Bacillales;f_Bacillaceae;g_Pontibacillus;s_Pontibacillus sp. ALD_SL1	k_Bacteria;p_Actinomycetota;c_Actinomycetes;o_Micrococcales;f_Microbacteriaceae;g_Frondihabitans
k_Bacteria;p_Pseudomonadota;c_Gammaproteobacteria;o_Pseudomonadales;f_Pseudomonadaceae;g_Pseudomonas;s_Pseudomonas reactans	k_Bacteria;p_Bacillota;c_Bacilli;o_Lactobacillales;f_Lactobacillaceae;g_Levilactobacillus;s_Levilactobacillus namurensis	k_Bacteria;p_Actinomycetota;c_Actinomycetes;o_Micrococcales;f_Intrasporangiaceae;g_Oryzihumus	k_Bacteria;p_Cyanobacteriota;c_Cyanophyceae;o_Chroococcales;f_Chroococcaceae;g_Chondrocystis;s_Chondrocystis sp. NIES-4102	k_Eukaryota;p_Ascomycota;c_Eurotiomycetes;o_Onygenales;f_Onygenaceae;g_Uncinocarpus	k_Bacteria;p_Actinomycetota;c_Actinomycetes;o_Propionibacteriales;f_Propionibacteriaceae;g_Cutibacterium;s_Cutibacterium acnes	k_Viruses;p_Preplasmiviricota;c_Polintoviricetes	k_Bacteria;p_Bacillota;c_Bacilli;o_Bacillales;f_Staphylococcaceae;g_Staphylococcus;s_Staphylococcus aureus	k_Bacteria;p_Bacillota;c_Bacilli;o_Bacillales;f_Bacillaceae;g_Priestia	k_Bacteria;p_Actinomycetota;c_Actinomycetes;o_Micrococcales;f_Microbacteriaceae;g_Herbiconiux
k_Bacteria;p_Pseudomonadota;c_Gammaproteobacteria;o_Unclassified;f_Unclassified;g_Unclassified;s_SAR86 cluster bacterium	k_Bacteria;p_Bacillota;c_Bacilli;o_Lactobacillales;f_Streptococcaceae;g_Streptococcus;s_Streptococcus sp. oral taxon 058	k_Bacteria;p_Actinomycetota;c_Actinomycetes;o_Micrococcales;f_Intrasporangiaceae;g_Oryzihumus;s_Oryzihumus leptocrescens	k_Bacteria;p_Cyanobacteriota;c_Cyanophyceae;o_Chroococcales;f_Chroococcaceae;g_Chroococcus	k_Eukaryota;p_Ascomycota;c_Eurotiomycetes;o_Onygenales;f_Onygenaceae;g_Uncinocarpus;s_Uncinocarpus reesii	k_Bacteria;p_Actinomycetota;c_Actinomycetes;o_Propionibacteriales;f_Propionibacteriaceae;g_Enemella	k_Viruses;p_Preplasmiviricota;c_Polintoviricetes;o_Orthopolintovirales	k_Bacteria;p_Bacillota;c_Bacilli;o_Bacillales;f_Staphylococcaceae;g_Staphylococcus;s_Staphylococcus chromogenes	k_Bacteria;p_Bacillota;c_Bacilli;o_Bacillales;f_Bacillaceae;g_Priestia;s_Priestia megaterium	k_Bacteria;p_Actinomycetota;c_Actinomycetes;o_Micrococcales;f_Microbacteriaceae;g_Herbiconiux;s_Herbiconiux sp. SYSU D00978
k_Bacteria;p_Pseudomonadota;c_Gammaproteobacteria;o_Vibrionales;f_Vibrionaceae;g_Vibrio;s_Vibrio aquaticus	k_Bacteria;p_Bacillota;c_Bacilli;o_Lactobacillales;f_Streptococcaceae;g_Streptococcus;s_Streptococcus suis	k_Bacteria;p_Actinomycetota;c_Actinomycetes;o_Micrococcales;f_Intrasporangiaceae;g_Terrabacter	k_Bacteria;p_Cyanobacteriota;c_Cyanophyceae;o_Chroococcales;f_Chroococcaceae;g_Chroococcus;s_Chroococcus sp. FPU101	k_Eukaryota;p_Ascomycota;c_Eurotiomycetes;o_Onygenales;f_Unclassified;g_Paracoccidioides	k_Bacteria;p_Actinomycetota;c_Actinomycetes;o_Propionibacteriales;f_Propionibacteriaceae;g_Enemella;s_Enemella dayhoffiae	k_Viruses;p_Preplasmiviricota;c_Polintoviricetes;o_Orthopolintovirales;f_Adintoviridae	k_Bacteria;p_Bacillota;c_Bacilli;o_Bacillales;f_Staphylococcaceae;g_Staphylococcus;s_Staphylococcus haemolyticus	k_Bacteria;p_Bacillota;c_Bacilli;o_Bacillales;f_Bacillaceae;g_Rossellomorea	k_Bacteria;p_Actinomycetota;c_Actinomycetes;o_Micrococcales;f_Microbacteriaceae;g_Labedella
k_Bacteria;p_Pseudomonadota;c_Gammaproteobacteria;o_Vibrionales;f_Vibrionaceae;g_Vibrio;s_Vibrio cholerae	k_Bacteria;p_Bacillota;c_Bacilli;o_Unclassified;f_Unclassified;g_Unclassified;s_Bacilli bacterium	k_Bacteria;p_Actinomycetota;c_Actinomycetes;o_Micrococcales;f_Intrasporangiaceae;g_Terracoccus	k_Bacteria;p_Cyanobacteriota;c_Cyanophyceae;o_Chroococcales;f_Chroococcaceae;g_Chroogloeocystis	k_Eukaryota;p_Ascomycota;c_Eurotiomycetes;o_Onygenales;f_Unclassified;g_Polytolypa	k_Bacteria;p_Actinomycetota;c_Actinomycetes;o_Propionibacteriales;f_Propionibacteriaceae;g_Enemella;s_Enemella evansiae	k_Viruses;p_Preplasmiviricota;c_Polintoviricetes;o_Orthopolintovirales;f_Adintoviridae;g_Alphadintovirus	k_Bacteria;p_Bacillota;c_Bacilli;o_Bacillales;f_Staphylococcaceae;g_Staphylococcus;s_Staphylococcus pettenkoferi	k_Bacteria;p_Bacillota;c_Bacilli;o_Bacillales;f_Bacillaceae;g_Rossellomorea;s_Rossellomorea aquimaris	k_Bacteria;p_Actinomycetota;c_Actinomycetes;o_Micrococcales;f_Microbacteriaceae;g_Labedella;s_Labedella gwakjiensis
k_Bacteria;p_Pseudomonadota;c_Gammaproteobacteria;o_Vibrionales;f_Vibrionaceae;g_Vibrio;s_Vibrio marinisediminis	k_Bacteria;p_Bacillota;c_Tissierellia;o_Tissierellales;f_Peptoniphilaceae;g_Anaerococcus;s_Anaerococcus marasmi	k_Bacteria;p_Actinomycetota;c_Actinomycetes;o_Micrococcales;f_Intrasporangiaceae;g_Terracoccus;s_Terracoccus luteus	k_Bacteria;p_Cyanobacteriota;c_Cyanophyceae;o_Chroococcales;f_Chroococcaceae;g_Chroogloeocystis;s_Chroogloeocystis siderophila	k_Eukaryota;p_Ascomycota;c_Eurotiomycetes;o_Onygenales;f_Unclassified;g_Polytolypa;s_Polytolypa hystricis	k_Bacteria;p_Actinomycetota;c_Actinomycetes;o_Propionibacteriales;f_Propionibacteriaceae;g_Luteococcus	k_Viruses;p_Preplasmiviricota;c_Polintoviricetes;o_Orthopolintovirales;f_Adintoviridae;g_Alphadintovirus;s_Alphadintovirus mayetiola	k_Bacteria;p_Bacillota;c_Bacilli;o_Bacillales;f_Staphylococcaceae;g_Staphylococcus;s_Staphylococcus pseudintermedius	k_Bacteria;p_Bacillota;c_Bacilli;o_Bacillales;f_Paenibacillaceae;g_Ammoniphilus	k_Bacteria;p_Actinomycetota;c_Actinomycetes;o_Micrococcales;f_Microbacteriaceae;g_Leifsonia
k_Bacteria;p_Pseudomonadota;c_Gammaproteobacteria;o_Xanthomonadales;f_Rhodanobacteraceae;g_Dyella;s_Dyella mobilis	k_Bacteria;p_Bacillota;c_Tissierellia;o_Tissierellales;f_Peptoniphilaceae;g_Anaerococcus;s_Anaerococcus prevotii	k_Bacteria;p_Actinomycetota;c_Actinomycetes;o_Micrococcales;f_Intrasporangiaceae;g_Tetrasphaera;s_Tetrasphaera australiensis	k_Bacteria;p_Cyanobacteriota;c_Cyanophyceae;o_Chroococcales;f_Chroococcaceae;g_Cyanosarcina	k_Eukaryota;p_Ascomycota;c_Geoglossomycetes;o_Geoglossales;f_Geoglossaceae;g_Geoglossum	k_Bacteria;p_Actinomycetota;c_Actinomycetes;o_Propionibacteriales;f_Propionibacteriaceae;g_Luteococcus;s_Luteococcus japonicus	k_Viruses;p_Preplasmiviricota;c_Polintoviricetes;o_Orthopolintovirales;f_Adintoviridae;g_Unclassified;s_Bos-associated insect adintovirus	k_Bacteria;p_Bacillota;c_Bacilli;o_Bacillales;f_Staphylococcaceae;g_Staphylococcus;s_Staphylococcus simulans	k_Bacteria;p_Bacillota;c_Bacilli;o_Bacillales;f_Paenibacillaceae;g_Aneurinibacillus	k_Bacteria;p_Actinomycetota;c_Actinomycetes;o_Micrococcales;f_Microbacteriaceae;g_Leucobacter
k_Bacteria;p_Pseudomonadota;c_Gammaproteobacteria;o_Xanthomonadales;f_Xanthomonadaceae;g_Silanimonas	k_Bacteria;p_Bacillota;c_Tissierellia;o_Tissierellales;f_Peptoniphilaceae;g_Anaerococcus;s_Anaerococcus vaginimassiliensis	k_Bacteria;p_Actinomycetota;c_Actinomycetes;o_Micrococcales;f_Intrasporangiaceae;g_Tetrasphaera;s_Tetrasphaera japonica	k_Bacteria;p_Cyanobacteriota;c_Cyanophyceae;o_Chroococcales;f_Chroococcaceae;g_Cyanosarcina;s_Cyanosarcina burmensis	k_Eukaryota;p_Ascomycota;c_Lecanoromycetes;o_Acarosporales	k_Bacteria;p_Actinomycetota;c_Actinomycetes;o_Propionibacteriales;f_Propionibacteriaceae;g_Nigerium	k_Viruses;p_Preplasmiviricota;c_Polintoviricetes;o_Orthopolintovirales;f_Adintoviridae;g_Unclassified;s_Ladona dragonfly adintovirus	k_Bacteria;p_Bacillota;c_Bacilli;o_Bacillales;f_Staphylococcaceae;g_Staphylococcus;s_Staphylococcus sp. GDY8P19P	k_Bacteria;p_Bacillota;c_Bacilli;o_Bacillales;f_Paenibacillaceae;g_Aneurinibacillus;s_Aneurinibacillus sp. Ricciae_BoGa-3	k_Bacteria;p_Actinomycetota;c_Actinomycetes;o_Micrococcales;f_Microbacteriaceae;g_Microbacterium
k_Bacteria;p_Pseudomonadota;c_Gammaproteobacteria;o_Xanthomonadales;f_Xanthomonadaceae;g_Silanimonas;s_Silanimonas sp.	k_Bacteria;p_Bacteroidota;c_Bacteroidia;o_Bacteroidales;f_Porphyromonadaceae;g_Porphyromonas;s_Porphyromonas pasteri	k_Bacteria;p_Actinomycetota;c_Actinomycetes;o_Micrococcales;f_Microbacteriaceae;g_Agrococcus;s_Agrococcus jenensis	k_Bacteria;p_Cyanobacteriota;c_Cyanophyceae;o_Chroococcales;f_Chroococcaceae;g_Geminocystis	k_Eukaryota;p_Ascomycota;c_Lecanoromycetes;o_Acarosporales;f_Acarosporaceae	k_Bacteria;p_Actinomycetota;c_Actinomycetes;o_Propionibacteriales;f_Propionibacteriaceae;g_Nigerium;s_Nigerium massiliense	k_Viruses;p_Preplasmiviricota;c_Polintoviricetes;o_Orthopolintovirales;f_Adintoviridae;g_Unclassified;s_Nephila orb-weaver spider adintovirus	k_Bacteria;p_Bacillota;c_Bacilli;o_Bacillales;f_Staphylococcaceae;g_Staphylococcus;s_Staphylococcus xylosus	k_Bacteria;p_Bacillota;c_Bacilli;o_Bacillales;f_Paenibacillaceae;g_Aneurinibacillus;s_Aneurinibacillus thermoaerophilus	k_Bacteria;p_Actinomycetota;c_Actinomycetes;o_Micrococcales;f_Microbacteriaceae;g_Microbacterium;s_Microbacterium atlanticum
k_Bacteria;p_Pseudomonadota;c_Gammaproteobacteria;o_Xanthomonadales;f_Xanthomonadaceae;g_Xylella	k_Bacteria;p_Bacteroidota;c_Bacteroidia;o_Bacteroidales;f_Porphyromonadaceae;g_Porphyromonas;s_Porphyromonas sp. HMSC065F10	k_Bacteria;p_Actinomycetota;c_Actinomycetes;o_Micrococcales;f_Microbacteriaceae;g_Agrococcus;s_Agrococcus lahaulensis	k_Bacteria;p_Cyanobacteriota;c_Cyanophyceae;o_Chroococcales;f_Chroococcaceae;g_Gloeocapsa	k_Eukaryota;p_Ascomycota;c_Lecanoromycetes;o_Peltigerales	k_Bacteria;p_Actinomycetota;c_Actinomycetes;o_Propionibacteriales;f_Propionibacteriaceae;g_Propionibacterium;s_Propionibacterium freudenreichii	k_Viruses;p_Preplasmiviricota;c_Polintoviricetes;o_Orthopolintovirales;f_Adintoviridae;g_Unclassified;s_Rhodactis coral adintovirus	k_Bacteria;p_Bacillota;c_Bacilli;o_Lactobacillales;f_Enterococcaceae	k_Bacteria;p_Bacillota;c_Bacilli;o_Bacillales;f_Paenibacillaceae;g_Brevibacillus	k_Bacteria;p_Actinomycetota;c_Actinomycetes;o_Micrococcales;f_Microbacteriaceae;g_Microbacterium;s_Microbacterium aurantiacum
k_Bacteria;p_Pseudomonadota;c_Gammaproteobacteria;o_Xanthomonadales;f_Xanthomonadaceae;g_Xylella;s_Xylella fastidiosa	k_Bacteria;p_Bacteroidota;c_Bacteroidia;o_Bacteroidales;f_Porphyromonadaceae;g_Porphyromonas;s_Porphyromonas sp. oral taxon 279	k_Bacteria;p_Actinomycetota;c_Actinomycetes;o_Micrococcales;f_Microbacteriaceae;g_Agrococcus;s_Agrococcus pavilionensis	k_Bacteria;p_Cyanobacteriota;c_Cyanophyceae;o_Chroococcales;f_Chroococcaceae;g_Gloeocapsa;s_Gloeocapsa sp. PCC 73106	k_Eukaryota;p_Ascomycota;c_Lecanoromycetes;o_Peltigerales;f_Coccocarpiaceae	k_Bacteria;p_Actinomycetota;c_Actinomycetes;o_Propionibacteriales;f_Propionibacteriaceae;g_Propioniciclava;s_Propioniciclava flava	k_Viruses;p_Preplasmiviricota;c_Polintoviricetes;o_Orthopolintovirales;f_Adintoviridae;g_Unclassified;s_Spodoptera moth adintovirus 1	k_Bacteria;p_Bacillota;c_Bacilli;o_Lactobacillales;f_Enterococcaceae;g_Enterococcus	k_Bacteria;p_Bacillota;c_Bacilli;o_Bacillales;f_Paenibacillaceae;g_Paenibacillus;s_Paenibacillus sp. HMSSN-139	k_Bacteria;p_Actinomycetota;c_Actinomycetes;o_Micrococcales;f_Microbacteriaceae;g_Microbacterium;s_Microbacterium enclense
k_Bacteria;p_Thermomicrobiota;c_Thermomicrobia;o_Sphaerobacterales	k_Bacteria;p_Bacteroidota;c_Cytophagia;o_Cytophagales;f_Hymenobacteraceae;g_Hymenobacter;s_Hymenobacter glacieicola	k_Bacteria;p_Actinomycetota;c_Actinomycetes;o_Micrococcales;f_Microbacteriaceae;g_Agrococcus;s_Agrococcus sp. SCSIO52902	k_Bacteria;p_Cyanobacteriota;c_Cyanophyceae;o_Chroococcales;f_Chroococcaceae;g_Gloeocapsa;s_Gloeocapsa sp. PCC 7428	k_Eukaryota;p_Ascomycota;c_Lecanoromycetes;o_Peltigerales;f_Coccocarpiaceae;g_Coccocarpia	k_Bacteria;p_Actinomycetota;c_Actinomycetes;o_Propionibacteriales;f_Propionibacteriaceae;g_Propioniciclava;s_Propioniciclava tarda	k_Viruses;p_Preplasmiviricota;c_Polintoviricetes;o_Orthopolintovirales;f_Adintoviridae;g_Unclassified;s_Stylophora coral adintovirus	k_Bacteria;p_Bacillota;c_Bacilli;o_Lactobacillales;f_Enterococcaceae;g_Enterococcus;s_Enterococcus casseliflavus	k_Bacteria;p_Bacillota;c_Bacilli;o_Bacillales;f_Planococcaceae;g_Sporosarcina	k_Bacteria;p_Actinomycetota;c_Actinomycetes;o_Micrococcales;f_Microbacteriaceae;g_Microbacterium;s_Microbacterium foliorum
k_Bacteria;p_Thermomicrobiota;c_Thermomicrobia;o_Sphaerobacterales;f_Sphaerobacteraceae	k_Bacteria;p_Bacteroidota;c_Cytophagia;o_Cytophagales;f_Hymenobacteraceae;g_Hymenobacter;s_Hymenobacter mucosus	k_Bacteria;p_Actinomycetota;c_Actinomycetes;o_Micrococcales;f_Microbacteriaceae;g_Agrococcus;s_Agrococcus sp. TF02-05	k_Bacteria;p_Cyanobacteriota;c_Cyanophyceae;o_Chroococcales;f_Chroococcaceae;g_Gloeocapsopsis	k_Eukaryota;p_Ascomycota;c_Lecanoromycetes;o_Peltigerales;f_Coccocarpiaceae;g_Coccocarpia;s_Coccocarpia palmicola	k_Bacteria;p_Actinomycetota;c_Actinomycetes;o_Propionibacteriales;f_Propionibacteriaceae;g_Raineyella	k_Viruses;p_Unclassified;c_Naldaviricetes;o_Lefavirales;f_Baculoviridae;g_Alphabaculovirus	k_Bacteria;p_Bacillota;c_Bacilli;o_Lactobacillales;f_Enterococcaceae;g_Enterococcus;s_Enterococcus durans	k_Bacteria;p_Bacillota;c_Bacilli;o_Bacillales;f_Planococcaceae;g_Sporosarcina;s_Sporosarcina sp. NCCP-2331	k_Bacteria;p_Actinomycetota;c_Actinomycetes;o_Micrococcales;f_Microbacteriaceae;g_Microbacterium;s_Microbacterium hatanonis
k_Bacteria;p_Thermomicrobiota;c_Thermomicrobia;o_Sphaerobacterales;f_Sphaerobacteraceae;g_Nitrolancea	k_Bacteria;p_Bacteroidota;c_Cytophagia;o_Cytophagales;f_Hymenobacteraceae;g_Hymenobacter;s_Hymenobacter sp. HSC-4F20	k_Bacteria;p_Actinomycetota;c_Actinomycetes;o_Micrococcales;f_Microbacteriaceae;g_Amnibacterium	k_Bacteria;p_Cyanobacteriota;c_Cyanophyceae;o_Chroococcales;f_Chroococcaceae;g_Gloeocapsopsis;s_Gloeocapsopsis crepidinum	k_Eukaryota;p_Ascomycota;c_Leotiomycetes;o_Helotiales;f_Helotiaceae;g_Bisporella	k_Bacteria;p_Actinomycetota;c_Actinomycetes;o_Propionibacteriales;f_Propionibacteriaceae;g_Raineyella;s_Raineyella antarctica	k_Viruses;p_Unclassified;c_Naldaviricetes;o_Lefavirales;f_Baculoviridae;g_Alphabaculovirus;s_Spodoptera exigua multiple nucleopolyhedrovirus	k_Bacteria;p_Bacillota;c_Bacilli;o_Lactobacillales;f_Enterococcaceae;g_Enterococcus;s_Enterococcus faecalis	k_Bacteria;p_Bacillota;c_Bacilli;o_Bacillales;f_Planococcaceae;g_Ureibacillus	k_Bacteria;p_Actinomycetota;c_Actinomycetes;o_Micrococcales;f_Microbacteriaceae;g_Microbacterium;s_Microbacterium hydrocarbonoxydans
k_Bacteria;p_Thermomicrobiota;c_Thermomicrobia;o_Sphaerobacterales;f_Sphaerobacteraceae;g_Nitrolancea;s_Nitrolancea hollandica	k_Bacteria;p_Bacteroidota;c_Flavobacteriia;o_Flavobacteriales;f_Flavobacteriaceae;g_Flavobacterium;s_Flavobacterium gilvum	k_Bacteria;p_Actinomycetota;c_Actinomycetes;o_Micrococcales;f_Microbacteriaceae;g_Amnibacterium;s_Amnibacterium setariae	k_Bacteria;p_Cyanobacteriota;c_Cyanophyceae;o_Chroococcales;f_Chroococcaceae;g_Gloeocapsopsis;s_Gloeocapsopsis dulcis	k_Eukaryota;p_Ascomycota;c_Leotiomycetes;o_Helotiales;f_Helotiaceae;g_Bisporella;s_Bisporella sp. PMI_857	k_Bacteria;p_Actinomycetota;c_Actinomycetes;o_Propionibacteriales;f_Propionibacteriaceae;g_Tessaracoccus;s_Tessaracoccus aquimaris	k_Viruses;p_Unclassified;c_Naldaviricetes;o_Unclassified;f_Nimaviridae;g_Unclassified;s_Penaeus monodon majanivirus B	k_Bacteria;p_Bacillota;c_Bacilli;o_Lactobacillales;f_Enterococcaceae;g_Enterococcus;s_Enterococcus faecium	k_Bacteria;p_Bacillota;c_Bacilli;o_Bacillales;f_Thermoactinomycetaceae;g_Planifilum	k_Bacteria;p_Actinomycetota;c_Actinomycetes;o_Micrococcales;f_Microbacteriaceae;g_Microbacterium;s_Microbacterium hydrothermale
k_Bacteria;p_Unclassified;c_Unclassified;o_Unclassified;f_Unclassified;g_Unclassified;s_bacterium TMED88	k_Bacteria;p_Bacteroidota;c_Flavobacteriia;o_Flavobacteriales;f_Weeksellaceae;g_Chryseobacterium;s_Chryseobacterium sp. VAUSW3	k_Bacteria;p_Actinomycetota;c_Actinomycetes;o_Micrococcales;f_Microbacteriaceae;g_Clavibacter	k_Bacteria;p_Cyanobacteriota;c_Cyanophyceae;o_Chroococcales;f_Entophysalidaceae	k_Eukaryota;p_Ascomycota;c_Leotiomycetes;o_Unclassified;f_Pseudeurotiaceae;g_Pseudogymnoascus;s_Pseudogymnoascus sp. VKM F-4518 (FW-2643)	k_Bacteria;p_Actinomycetota;c_Actinomycetes;o_Propionibacteriales;f_Propionibacteriaceae;g_Tessaracoccus;s_Tessaracoccus flavescens	k_Viruses;p_Unclassified;c_Unclassified;o_Unclassified;f_Polydnaviriformidae;g_Bracoviriform;s_Cotesia vestalis bracovirus	k_Bacteria;p_Bacillota;c_Bacilli;o_Lactobacillales;f_Lactobacillaceae;g_Lacticaseibacillus	k_Bacteria;p_Bacillota;c_Bacilli;o_Bacillales;f_Thermoactinomycetaceae;g_Planifilum;s_Planifilum fimeticola	k_Bacteria;p_Actinomycetota;c_Actinomycetes;o_Micrococcales;f_Microbacteriaceae;g_Microbacterium;s_Microbacterium imperiale
k_Bacteria;p_Unclassified;c_Unclassified;o_Unclassified;f_Unclassified;g_Unclassified;s_Patescibacteria group bacterium	k_Bacteria;p_Bacteroidota;c_Flavobacteriia;o_Flavobacteriales;f_Weeksellaceae;g_Elizabethkingia;s_Elizabethkingia meningoseptica	k_Bacteria;p_Actinomycetota;c_Actinomycetes;o_Micrococcales;f_Microbacteriaceae;g_Clavibacter;s_Clavibacter michiganensis	k_Bacteria;p_Cyanobacteriota;c_Cyanophyceae;o_Chroococcales;f_Entophysalidaceae;g_Chlorogloea	k_Eukaryota;p_Ascomycota;c_Leotiomycetes;o_Unclassified;f_Unclassified;g_Xylogone	k_Bacteria;p_Actinomycetota;c_Actinomycetes;o_Propionibacteriales;f_Propionibacteriaceae;g_Tessaracoccus;s_Tessaracoccus sp. OS52	k_Viruses;p_Unclassified;c_Unclassified;o_Unclassified;f_Polydnaviriformidae;g_Ichnoviriform	k_Bacteria;p_Bacillota;c_Bacilli;o_Lactobacillales;f_Lactobacillaceae;g_Lacticaseibacillus;s_Lacticaseibacillus paracasei	k_Bacteria;p_Bacillota;c_Bacilli;o_Bacillales;f_Thermoactinomycetaceae;g_Planifilum;s_Planifilum fulgidum	k_Bacteria;p_Actinomycetota;c_Actinomycetes;o_Micrococcales;f_Microbacteriaceae;g_Microbacterium;s_Microbacterium kunmingensis
k_Bacteria;p_Verrucomicrobiota;c_Unclassified;o_Unclassified;f_Unclassified;g_Unclassified;s_Verrucomicrobia bacterium 13_1_20CM_4_54_11	k_Bacteria;p_Bacteroidota;c_Flavobacteriia;o_Flavobacteriales;f_Weeksellaceae;g_Kaistella;s_Kaistella sp. BT6-1-3	k_Bacteria;p_Actinomycetota;c_Actinomycetes;o_Micrococcales;f_Microbacteriaceae;g_Cryobacterium	k_Bacteria;p_Cyanobacteriota;c_Cyanophyceae;o_Chroococcales;f_Entophysalidaceae;g_Chlorogloea;s_Chlorogloea sp. CCALA 695	k_Eukaryota;p_Ascomycota;c_Leotiomycetes;o_Unclassified;f_Unclassified;g_Xylogone;s_Xylogone sp. PMI_703	k_Bacteria;p_Actinomycetota;c_Actinomycetes;o_Propionibacteriales;f_Propionibacteriaceae;g_Tessaracoccus;s_Tessaracoccus sp. SD287	k_Viruses;p_Unclassified;c_Unclassified;o_Unclassified;f_Polydnaviriformidae;g_Ichnoviriform;s_Apophua simplicipes ichnovirus	k_Bacteria;p_Bacillota;c_Bacilli;o_Lactobacillales;f_Lactobacillaceae;g_Lactiplantibacillus;s_Lactiplantibacillus mudanjiangensis	k_Bacteria;p_Bacillota;c_Bacilli;o_Bacillales;f_Unclassified;g_Exiguobacterium;s_Exiguobacterium profundum	k_Bacteria;p_Actinomycetota;c_Actinomycetes;o_Micrococcales;f_Microbacteriaceae;g_Microbacterium;s_Microbacterium lacticum
k_Eukaryota;p_Ascomycota;c_Dothideomycetes;o_Botryosphaeriales;f_Botryosphaeriaceae;g_Macrophomina	k_Bacteria;p_Campylobacterota;c_Epsilonproteobacteria;o_Campylobacterales;f_Arcobacteraceae;g_Aliarcobacter	k_Bacteria;p_Actinomycetota;c_Actinomycetes;o_Micrococcales;f_Microbacteriaceae;g_Curtobacterium;s_Curtobacterium sp. L6-1	k_Bacteria;p_Cyanobacteriota;c_Cyanophyceae;o_Chroococcales;f_Geminocystaceae	k_Eukaryota;p_Ascomycota;c_Saccharomycetes;o_Saccharomycetales;f_Metschnikowiaceae;g_Metschnikowia;s_Metschnikowia aff. pulcherrima	k_Bacteria;p_Actinomycetota;c_Actinomycetes;o_Pseudonocardiales;f_Pseudonocardiaceae;g_Pseudonocardia;s_Pseudonocardia dioxanivorans	k_Viruses;p_Unclassified;c_Unclassified;o_Unclassified;f_Polydnaviriformidae;g_Ichnoviriform;s_Ichnoviriform fumiferanae	k_Bacteria;p_Bacillota;c_Bacilli;o_Lactobacillales;f_Lactobacillaceae;g_Lactobacillus	k_Bacteria;p_Bacillota;c_Bacilli;o_Lactobacillales;f_Aerococcaceae;g_Aerococcus;s_Aerococcus urinaeequi	k_Bacteria;p_Actinomycetota;c_Actinomycetes;o_Micrococcales;f_Microbacteriaceae;g_Microbacterium;s_Microbacterium lemovicicum
k_Eukaryota;p_Ascomycota;c_Dothideomycetes;o_Botryosphaeriales;f_Botryosphaeriaceae;g_Macrophomina;s_Macrophomina phaseolina	k_Bacteria;p_candidate division Zixibacteria	k_Bacteria;p_Actinomycetota;c_Actinomycetes;o_Micrococcales;f_Microbacteriaceae;g_Diaminobutyricimonas	k_Bacteria;p_Cyanobacteriota;c_Cyanophyceae;o_Chroococcales;f_Geminocystaceae;g_Cyanobacterium	k_Eukaryota;p_Ascomycota;c_Saccharomycetes;o_Saccharomycetales;f_Phaffomycetaceae	k_Bacteria;p_Bacillota;c_Bacilli;o_Bacillales;f_Staphylococcaceae;g_Jeotgalicoccus;s_Jeotgalicoccus schoeneichii	k_Viruses;p_Unclassified;c_Unclassified;o_Unclassified;f_Unclassified;g_Unclassified;s_Trichoplax MELD virus	k_Bacteria;p_Bacillota;c_Bacilli;o_Lactobacillales;f_Lactobacillaceae;g_Lactobacillus;s_Lactobacillus crispatus	k_Bacteria;p_Bacillota;c_Bacilli;o_Lactobacillales;f_Streptococcaceae;g_Streptococcus;s_Streptococcus australis	k_Bacteria;p_Actinomycetota;c_Actinomycetes;o_Micrococcales;f_Microbacteriaceae;g_Microbacterium;s_Microbacterium marinum
k_Eukaryota;p_Ascomycota;c_Dothideomycetes;o_Cladosporiales;f_Cladosporiaceae;g_Cladosporium	k_Bacteria;p_candidate division Zixibacteria;c_Unclassified;o_Unclassified;f_Unclassified;g_Unclassified;s_candidate division Zixibacteria bacterium	k_Bacteria;p_Actinomycetota;c_Actinomycetes;o_Micrococcales;f_Microbacteriaceae;g_Diaminobutyricimonas;s_Diaminobutyricimonas aerilata	k_Bacteria;p_Cyanobacteriota;c_Cyanophyceae;o_Chroococcales;f_Microcystaceae	k_Eukaryota;p_Ascomycota;c_Saccharomycetes;o_Saccharomycetales;f_Phaffomycetaceae;g_Wickerhamomyces	k_Bacteria;p_Bacillota;c_Bacilli;o_Lactobacillales;f_Carnobacteriaceae;g_Dolosigranulum	k_Viruses;p_Uroviricota;c_Caudoviricetes;o_Unclassified;f_Unclassified;g_Obolenskvirus	k_Bacteria;p_Bacillota;c_Bacilli;o_Lactobacillales;f_Lactobacillaceae;g_Lactobacillus;s_Lactobacillus delbrueckii	k_Bacteria;p_Bacillota;c_Clostridia;o_Eubacteriales;f_Clostridiaceae;g_Alkaliphilus	k_Bacteria;p_Actinomycetota;c_Actinomycetes;o_Micrococcales;f_Microbacteriaceae;g_Microbacterium;s_Microbacterium oleivorans
k_Eukaryota;p_Ascomycota;c_Dothideomycetes;o_Dothideales;f_Dothioraceae;g_Sydowia	k_Bacteria;p_Candidatus Saccharibacteria	k_Bacteria;p_Actinomycetota;c_Actinomycetes;o_Micrococcales;f_Microbacteriaceae;g_Gulosibacter	k_Bacteria;p_Cyanobacteriota;c_Cyanophyceae;o_Chroococcales;f_Microcystaceae;g_Microcystis	k_Eukaryota;p_Ascomycota;c_Saccharomycetes;o_Saccharomycetales;f_Phaffomycetaceae;g_Wickerhamomyces;s_Wickerhamomyces pijperi	k_Bacteria;p_Bacillota;c_Bacilli;o_Lactobacillales;f_Carnobacteriaceae;g_Dolosigranulum;s_Dolosigranulum pigrum		k_Bacteria;p_Bacillota;c_Bacilli;o_Lactobacillales;f_Lactobacillaceae;g_Leuconostoc	k_Bacteria;p_Bacillota;c_Clostridia;o_Eubacteriales;f_Clostridiaceae;g_Alkaliphilus;s_Alkaliphilus sp. B6464	k_Bacteria;p_Actinomycetota;c_Actinomycetes;o_Micrococcales;f_Microbacteriaceae;g_Microbacterium;s_Microbacterium oryzae
k_Eukaryota;p_Ascomycota;c_Dothideomycetes;o_Dothideales;f_Dothioraceae;g_Sydowia;s_Sydowia polyspora	k_Bacteria;p_Candidatus Saccharibacteria;c_Candidatus Saccharimonadia	k_Bacteria;p_Actinomycetota;c_Actinomycetes;o_Micrococcales;f_Microbacteriaceae;g_Microbacterium;s_Microbacterium aoyamense	k_Bacteria;p_Cyanobacteriota;c_Cyanophyceae;o_Chroococcales;f_Microcystaceae;g_Microcystis;s_Microcystis aeruginosa	k_Eukaryota;p_Ascomycota;c_Saccharomycetes;o_Saccharomycetales;f_Pichiaceae	k_Bacteria;p_Bacillota;c_Tissierellia;o_Tissierellales;f_Peptoniphilaceae;g_Anaerococcus;s_Anaerococcus octavius		k_Bacteria;p_Bacillota;c_Bacilli;o_Lactobacillales;f_Lactobacillaceae;g_Leuconostoc;s_Leuconostoc mesenteroides	k_Bacteria;p_Bacillota;c_Clostridia;o_Eubacteriales;f_Lachnospiraceae;g_Candidatus Epulonipiscium;s_Epulopiscium sp. Nele67-Bin004	k_Bacteria;p_Actinomycetota;c_Actinomycetes;o_Micrococcales;f_Microbacteriaceae;g_Microbacterium;s_Microbacterium proteolyticum
k_Eukaryota;p_Ascomycota;c_Dothideomycetes;o_Mycosphaerellales;f_Mycosphaerellaceae;g_Cercospora;s_Cercospora nicotianae	k_Bacteria;p_Candidatus Saccharibacteria;c_Candidatus Saccharimonadia;o_Candidatus Nanosynbacterales	k_Bacteria;p_Actinomycetota;c_Actinomycetes;o_Micrococcales;f_Microbacteriaceae;g_Microbacterium;s_Microbacterium sp. Bi128	k_Bacteria;p_Cyanobacteriota;c_Cyanophyceae;o_Chroococcales;f_Unclassified;g_Unclassified;s_Chroococcales cyanobacterium IPPAS B-1203	k_Eukaryota;p_Ascomycota;c_Saccharomycetes;o_Saccharomycetales;f_Pichiaceae;g_Ogataea	k_Bacteria;p_Bacillota;c_Tissierellia;o_Tissierellales;f_Peptoniphilaceae;g_Anaerococcus;s_Anaerococcus senegalensis		k_Bacteria;p_Bacillota;c_Bacilli;o_Lactobacillales;f_Streptococcaceae;g_Streptococcus;s_Streptococcus agalactiae	k_Bacteria;p_Bacillota;c_Clostridia;o_Eubacteriales;f_Peptococcaceae	k_Bacteria;p_Actinomycetota;c_Actinomycetes;o_Micrococcales;f_Microbacteriaceae;g_Microbacterium;s_Microbacterium sediminis
k_Eukaryota;p_Ascomycota;c_Dothideomycetes;o_Pleosporales;f_Coniothyriaceae	k_Bacteria;p_Candidatus Saccharibacteria;c_Candidatus Saccharimonadia;o_Candidatus Nanosynbacterales;f_Candidatus Nanosynbacteraceae	k_Bacteria;p_Actinomycetota;c_Actinomycetes;o_Micrococcales;f_Microbacteriaceae;g_Naasia	k_Bacteria;p_Cyanobacteriota;c_Cyanophyceae;o_Chroococcidiopsidales	k_Eukaryota;p_Ascomycota;c_Saccharomycetes;o_Saccharomycetales;f_Pichiaceae;g_Ogataea;s_Ogataea polymorpha	k_Bacteria;p_Bacillota;c_Tissierellia;o_Tissierellales;f_Peptoniphilaceae;g_Anaerococcus;s_Anaerococcus sp. Marseille-Q5996		k_Bacteria;p_Bacillota;c_Bacilli;o_Lactobacillales;f_Streptococcaceae;g_Streptococcus;s_Streptococcus gordonii	k_Bacteria;p_Bacteroidota;c_Cytophagia	k_Bacteria;p_Actinomycetota;c_Actinomycetes;o_Micrococcales;f_Microbacteriaceae;g_Microbacterium;s_Microbacterium sp.
k_Eukaryota;p_Ascomycota;c_Dothideomycetes;o_Pleosporales;f_Coniothyriaceae;g_Coniothyrium	k_Bacteria;p_Candidatus Saccharibacteria;c_Candidatus Saccharimonadia;o_Candidatus Nanosynbacterales;f_Candidatus Nanosynbacteraceae;g_Candidatus Nanosynbacter	k_Bacteria;p_Actinomycetota;c_Actinomycetes;o_Micrococcales;f_Microbacteriaceae;g_Naasia;s_Naasia sp. SYSU D00057	k_Bacteria;p_Cyanobacteriota;c_Cyanophyceae;o_Chroococcidiopsidales;f_Aliterellaceae	k_Eukaryota;p_Ascomycota;c_Sordariomycetes;o_Diaporthales;f_Valsaceae;g_Valsa	k_Bacteria;p_Bacillota;c_Tissierellia;o_Tissierellales;f_Peptoniphilaceae;g_Anaerococcus;s_Anaerococcus sp. mt242		k_Bacteria;p_Bacillota;c_Bacilli;o_Lactobacillales;f_Streptococcaceae;g_Streptococcus;s_Streptococcus hillyeri	k_Bacteria;p_Bacteroidota;c_Cytophagia;o_Cytophagales	k_Bacteria;p_Actinomycetota;c_Actinomycetes;o_Micrococcales;f_Microbacteriaceae;g_Microbacterium;s_Microbacterium sp. 10M-3C3
k_Eukaryota;p_Ascomycota;c_Dothideomycetes;o_Pleosporales;f_Coniothyriaceae;g_Coniothyrium;s_Coniothyrium glycines	k_Bacteria;p_Candidatus Saccharibacteria;c_Candidatus Saccharimonadia;o_Candidatus Nanosynbacterales;f_Candidatus Nanosynbacteraceae;g_Candidatus Nanosynbacter;s_Candidatus Nanosynbacter sp. HMT-348_TM7c-JB	k_Bacteria;p_Actinomycetota;c_Actinomycetes;o_Micrococcales;f_Microbacteriaceae;g_Naasia;s_Naasia sp. SYSU D00948	k_Bacteria;p_Cyanobacteriota;c_Cyanophyceae;o_Chroococcidiopsidales;f_Aliterellaceae;g_Aliterella	k_Eukaryota;p_Ascomycota;c_Sordariomycetes;o_Hypocreales;f_Bionectriaceae;g_Clonostachys;s_Clonostachys rosea	k_Bacteria;p_Lentisphaerota		k_Bacteria;p_Bacillota;c_Bacilli;o_Lactobacillales;f_Streptococcaceae;g_Streptococcus;s_Streptococcus oralis	k_Bacteria;p_Bacteroidota;c_Cytophagia;o_Cytophagales;f_Cesiribacteraceae	k_Bacteria;p_Actinomycetota;c_Actinomycetes;o_Micrococcales;f_Microbacteriaceae;g_Microbacterium;s_Microbacterium sp. 11MF
k_Eukaryota;p_Ascomycota;c_Dothideomycetes;o_Pleosporales;f_Corynesporascaceae	k_Bacteria;p_Candidatus Saccharibacteria;c_Candidatus Saccharimonadia;o_Candidatus Saccharimonadales	k_Bacteria;p_Actinomycetota;c_Actinomycetes;o_Micrococcales;f_Microbacteriaceae;g_Planctomonas	k_Bacteria;p_Cyanobacteriota;c_Cyanophyceae;o_Chroococcidiopsidales;f_Aliterellaceae;g_Aliterella;s_Aliterella atlantica	k_Eukaryota;p_Ascomycota;c_Sordariomycetes;o_Hypocreales;f_Clavicipitaceae;g_Pochonia	k_Bacteria;p_Lentisphaerota;c_Unclassified;o_Unclassified;f_Unclassified;g_Unclassified;s_Lentisphaerae bacterium ADurb.BinA184		k_Bacteria;p_Bacillota;c_Bacilli;o_Lactobacillales;f_Streptococcaceae;g_Streptococcus;s_Streptococcus peroris	k_Bacteria;p_Bacteroidota;c_Cytophagia;o_Cytophagales;f_Cesiribacteraceae;g_Cesiribacter	k_Bacteria;p_Actinomycetota;c_Actinomycetes;o_Micrococcales;f_Microbacteriaceae;g_Microbacterium;s_Microbacterium sp. 2FI
k_Eukaryota;p_Ascomycota;c_Dothideomycetes;o_Pleosporales;f_Corynesporascaceae;g_Corynespora	k_Bacteria;p_Candidatus Saccharibacteria;c_Candidatus Saccharimonadia;o_Candidatus Saccharimonadales;f_Candidatus Saccharimonadaceae	k_Bacteria;p_Actinomycetota;c_Actinomycetes;o_Micrococcales;f_Microbacteriaceae;g_Planctomonas;s_Planctomonas psychrotolerans	k_Bacteria;p_Cyanobacteriota;c_Cyanophyceae;o_Chroococcidiopsidales;f_Chroococcidiopsidaceae	k_Eukaryota;p_Ascomycota;c_Sordariomycetes;o_Hypocreales;f_Clavicipitaceae;g_Pochonia;s_Pochonia chlamydosporia	k_Bacteria;p_Myxococcota;c_Myxococcia;o_Polyangiales		k_Bacteria;p_Bacillota;c_Bacilli;o_Lactobacillales;f_Streptococcaceae;g_Streptococcus;s_Streptococcus pneumoniae	k_Bacteria;p_Bacteroidota;c_Cytophagia;o_Cytophagales;f_Cesiribacteraceae;g_Cesiribacter;s_Cesiribacter andamanensis	k_Bacteria;p_Actinomycetota;c_Actinomycetes;o_Micrococcales;f_Microbacteriaceae;g_Microbacterium;s_Microbacterium sp. 77mftsu3.1
k_Eukaryota;p_Ascomycota;c_Dothideomycetes;o_Pleosporales;f_Corynesporascaceae;g_Corynespora;s_Corynespora cassiicola	k_Bacteria;p_Candidatus Saccharibacteria;c_Unclassified;o_Unclassified;f_Unclassified;g_Unclassified;s_TM7 phylum sp. oral taxon 348	k_Bacteria;p_Actinomycetota;c_Actinomycetes;o_Micrococcales;f_Microbacteriaceae;g_Pseudoclavibacter	k_Bacteria;p_Cyanobacteriota;c_Cyanophyceae;o_Chroococcidiopsidales;f_Chroococcidiopsidaceae;g_Chroococcidiopsis	k_Eukaryota;p_Ascomycota;c_Sordariomycetes;o_Hypocreales;f_Cordycipitaceae;g_Akanthomyces;s_Akanthomyces muscarius	k_Bacteria;p_Myxococcota;c_Myxococcia;o_Polyangiales;f_Polyangiaceae		k_Bacteria;p_Bacillota;c_Bacilli;o_Lactobacillales;f_Streptococcaceae;g_Streptococcus;s_Streptococcus pseudopneumoniae	k_Bacteria;p_Bacteroidota;c_Cytophagia;o_Cytophagales;f_Cyclobacteriaceae	k_Bacteria;p_Actinomycetota;c_Actinomycetes;o_Micrococcales;f_Microbacteriaceae;g_Microbacterium;s_Microbacterium sp. ABRD_28
k_Eukaryota;p_Ascomycota;c_Dothideomycetes;o_Pleosporales;f_Didymellaceae;g_Didymella;s_Didymella pinodes	k_Bacteria;p_Chlorobiota	k_Bacteria;p_Actinomycetota;c_Actinomycetes;o_Micrococcales;f_Microbacteriaceae;g_Subtercola	k_Bacteria;p_Cyanobacteriota;c_Cyanophyceae;o_Chroococcidiopsidales;f_Chroococcidiopsidaceae;g_Chroococcidiopsis;s_Chroococcidiopsis cubana	k_Eukaryota;p_Ascomycota;c_Sordariomycetes;o_Hypocreales;f_Hypocreaceae;g_Trichoderma;s_Trichoderma cornu-damae	k_Bacteria;p_Myxococcota;c_Myxococcia;o_Polyangiales;f_Polyangiaceae;g_Chondromyces		k_Bacteria;p_Bacillota;c_Bacilli;o_Lactobacillales;f_Streptococcaceae;g_Streptococcus;s_Streptococcus pyogenes	k_Bacteria;p_Bacteroidota;c_Cytophagia;o_Cytophagales;f_Cyclobacteriaceae;g_Algoriphagus	k_Bacteria;p_Actinomycetota;c_Actinomycetes;o_Micrococcales;f_Microbacteriaceae;g_Microbacterium;s_Microbacterium sp. AG157
k_Eukaryota;p_Ascomycota;c_Dothideomycetes;o_Pleosporales;f_Didymellaceae;g_Phoma	k_Bacteria;p_Chlorobiota;c_Chlorobiia	k_Bacteria;p_Actinomycetota;c_Actinomycetes;o_Micrococcales;f_Microbacteriaceae;g_Yonghaparkia	k_Bacteria;p_Cyanobacteriota;c_Cyanophyceae;o_Chroococcidiopsidales;f_Chroococcidiopsidaceae;g_Chroococcidiopsis;s_Chroococcidiopsis sp. CCALA 051	k_Eukaryota;p_Ascomycota;c_Sordariomycetes;o_Hypocreales;f_Hypocreaceae;g_Trichoderma;s_Trichoderma hamatum	k_Bacteria;p_Myxococcota;c_Myxococcia;o_Polyangiales;f_Polyangiaceae;g_Chondromyces;s_Chondromyces apiculatus		k_Bacteria;p_Bacillota;c_Bacilli;o_Lactobacillales;f_Streptococcaceae;g_Streptococcus;s_Streptococcus sp. GMD6S	k_Bacteria;p_Bacteroidota;c_Cytophagia;o_Cytophagales;f_Cyclobacteriaceae;g_Cyclobacterium	k_Bacteria;p_Actinomycetota;c_Actinomycetes;o_Micrococcales;f_Microbacteriaceae;g_Microbacterium;s_Microbacterium sp. AK009
k_Eukaryota;p_Ascomycota;c_Dothideomycetes;o_Pleosporales;f_Didymellaceae;g_Phoma;s_Phoma sp. 1 OB-2014	k_Bacteria;p_Chlorobiota;c_Chlorobiia;o_Chlorobiales	k_Bacteria;p_Actinomycetota;c_Actinomycetes;o_Micrococcales;f_Micrococcaceae;g_Arthrobacter	k_Bacteria;p_Cyanobacteriota;c_Cyanophyceae;o_Chroococcidiopsidales;f_Chroococcidiopsidaceae;g_Chroococcidiopsis;s_Chroococcidiopsis sp. CCMEE 29	k_Eukaryota;p_Ascomycota;c_Sordariomycetes;o_Hypocreales;f_Ophiocordycipitaceae;g_Tolypocladium	k_Bacteria;p_Myxococcota;c_Myxococcia;o_Polyangiales;f_Polyangiaceae;g_Chondromyces;s_Chondromyces crocatus		k_Bacteria;p_Bacillota;c_Bacilli;o_Lactobacillales;f_Streptococcaceae;g_Streptococcus;s_Streptococcus sp. KR	k_Bacteria;p_Bacteroidota;c_Cytophagia;o_Cytophagales;f_Cyclobacteriaceae;g_Echinicola	k_Bacteria;p_Actinomycetota;c_Actinomycetes;o_Micrococcales;f_Microbacteriaceae;g_Microbacterium;s_Microbacterium sp. B19
k_Eukaryota;p_Ascomycota;c_Dothideomycetes;o_Pleosporales;f_Leptosphaeriaceae;g_Plenodomus;s_Plenodomus lingam	k_Bacteria;p_Chlorobiota;c_Chlorobiia;o_Chlorobiales;f_Chlorobiaceae	k_Bacteria;p_Actinomycetota;c_Actinomycetes;o_Micrococcales;f_Micrococcaceae;g_Arthrobacter;s_Arthrobacter agilis	k_Bacteria;p_Cyanobacteriota;c_Cyanophyceae;o_Chroococcidiopsidales;f_Chroococcidiopsidaceae;g_Chroococcidiopsis;s_Chroococcidiopsis sp. CCNUC1	k_Eukaryota;p_Ascomycota;c_Sordariomycetes;o_Hypocreales;f_Ophiocordycipitaceae;g_Tolypocladium;s_Tolypocladium paradoxum	k_Bacteria;p_Myxococcota;c_Myxococcia;o_Polyangiales;f_Polyangiaceae;g_Jahnella		k_Bacteria;p_Bacillota;c_Bacilli;o_Lactobacillales;f_Streptococcaceae;g_Streptococcus;s_Streptococcus sp. UMB0029	k_Bacteria;p_Bacteroidota;c_Cytophagia;o_Cytophagales;f_Cyclobacteriaceae;g_Echinicola;s_Echinicola marina	k_Bacteria;p_Actinomycetota;c_Actinomycetes;o_Micrococcales;f_Microbacteriaceae;g_Microbacterium;s_Microbacterium sp. BH-3-3-3
k_Eukaryota;p_Ascomycota;c_Dothideomycetes;o_Pleosporales;f_Lophiostomataceae	k_Bacteria;p_Chloroflexota;c_Ktedonobacteria;o_Ktedonobacterales;f_Ktedonobacteraceae;g_Ktedonobacter	k_Bacteria;p_Actinomycetota;c_Actinomycetes;o_Micrococcales;f_Micrococcaceae;g_Arthrobacter;s_Arthrobacter antioxidans	k_Bacteria;p_Cyanobacteriota;c_Cyanophyceae;o_Chroococcidiopsidales;f_Chroococcidiopsidaceae;g_Chroococcidiopsis;s_Chroococcidiopsis sp. FACHB-1243	k_Eukaryota;p_Ascomycota;c_Sordariomycetes;o_Hypocreales;f_Unclassified;g_Acremonium	k_Bacteria;p_Myxococcota;c_Myxococcia;o_Polyangiales;f_Polyangiaceae;g_Jahnella;s_Jahnella sp. MSr9139		k_Bacteria;p_Bacillota;c_Bacilli;o_Lactobacillales;f_Streptococcaceae;g_Streptococcus;s_Streptococcus thermophilus	k_Bacteria;p_Bacteroidota;c_Cytophagia;o_Cytophagales;f_Cyclobacteriaceae;g_Litoribacter	k_Bacteria;p_Actinomycetota;c_Actinomycetes;o_Micrococcales;f_Microbacteriaceae;g_Microbacterium;s_Microbacterium sp. C7(2022)
k_Eukaryota;p_Ascomycota;c_Dothideomycetes;o_Pleosporales;f_Lophiostomataceae;g_Lophiostoma	k_Bacteria;p_Chloroflexota;c_Ktedonobacteria;o_Ktedonobacterales;f_Ktedonobacteraceae;g_Ktedonobacter;s_Ktedonobacter sp. SOSP1-85	k_Bacteria;p_Actinomycetota;c_Actinomycetes;o_Micrococcales;f_Micrococcaceae;g_Arthrobacter;s_Arthrobacter bussei	k_Bacteria;p_Cyanobacteriota;c_Cyanophyceae;o_Chroococcidiopsidales;f_Chroococcidiopsidaceae;g_Chroococcidiopsis;s_Chroococcidiopsis sp. TS-821	k_Eukaryota;p_Ascomycota;c_Sordariomycetes;o_Hypocreales;f_Unclassified;g_Acremonium;s_Acremonium chrysogenum	k_Bacteria;p_Myxococcota;c_Myxococcia;o_Polyangiales;f_Polyangiaceae;g_Polyangium		k_Bacteria;p_Bacillota;c_Bacilli;o_Lactobacillales;f_Streptococcaceae;g_Streptococcus;s_Streptococcus vestibularis	k_Bacteria;p_Bacteroidota;c_Cytophagia;o_Cytophagales;f_Cytophagaceae;g_Anditalea	k_Bacteria;p_Actinomycetota;c_Actinomycetes;o_Micrococcales;f_Microbacteriaceae;g_Microbacterium;s_Microbacterium sp. cf046
k_Eukaryota;p_Ascomycota;c_Dothideomycetes;o_Pleosporales;f_Lophiostomataceae;g_Lophiostoma;s_Lophiostoma macrostomum	k_Bacteria;p_Cyanobacteriota;c_Cyanophyceae;o_Chroococcales;f_Aphanothecaceae;g_Crocosphaera;s_Crocosphaera chwakensis	k_Bacteria;p_Actinomycetota;c_Actinomycetes;o_Micrococcales;f_Micrococcaceae;g_Arthrobacter;s_Arthrobacter cheniae	k_Bacteria;p_Cyanobacteriota;c_Cyanophyceae;o_Chroococcidiopsidales;f_Chroococcidiopsidaceae;g_Chroococcidiopsis;s_Chroococcidiopsis thermalis	k_Viruses;p_Cossaviricota	k_Bacteria;p_Myxococcota;c_Myxococcia;o_Polyangiales;f_Polyangiaceae;g_Polyangium;s_Polyangium aurulentum		k_Bacteria;p_Bacillota;c_Clostridia	k_Bacteria;p_Bacteroidota;c_Cytophagia;o_Cytophagales;f_Cytophagaceae;g_Anditalea;s_Anditalea andensis	k_Bacteria;p_Actinomycetota;c_Actinomycetes;o_Micrococcales;f_Microbacteriaceae;g_Microbacterium;s_Microbacterium sp. Clip185
k_Eukaryota;p_Ascomycota;c_Dothideomycetes;o_Pleosporales;f_Periconiaceae;g_Periconia;s_Periconia digitata	k_Bacteria;p_Cyanobacteriota;c_Cyanophyceae;o_Nostocales;f_Aphanizomenonaceae;g_Aphanizomenon;s_Aphanizomenon flos-aquae	k_Bacteria;p_Actinomycetota;c_Actinomycetes;o_Micrococcales;f_Micrococcaceae;g_Arthrobacter;s_Arthrobacter crystallopoietes	k_Bacteria;p_Cyanobacteriota;c_Cyanophyceae;o_Gloeobacterales	k_Viruses;p_Cossaviricota;c_Papovaviricetes	k_Bacteria;p_Myxococcota;c_Myxococcia;o_Polyangiales;f_Polyangiaceae;g_Polyangium;s_Polyangium jinanense		k_Bacteria;p_Bacillota;c_Clostridia;o_Eubacteriales	k_Bacteria;p_Bacteroidota;c_Cytophagia;o_Cytophagales;f_Cytophagaceae;g_Candidatus Nephrothrix	k_Bacteria;p_Actinomycetota;c_Actinomycetes;o_Micrococcales;f_Microbacteriaceae;g_Microbacterium;s_Microbacterium sp. CnD16-F
k_Eukaryota;p_Ascomycota;c_Dothideomycetes;o_Pleosporales;f_Pleosporaceae;g_Bipolaris	k_Bacteria;p_Deinococcota	k_Bacteria;p_Actinomycetota;c_Actinomycetes;o_Micrococcales;f_Micrococcaceae;g_Arthrobacter;s_Arthrobacter nitrophenolicus	k_Bacteria;p_Cyanobacteriota;c_Cyanophyceae;o_Gloeobacterales;f_Gloeobacteraceae	k_Viruses;p_Cossaviricota;c_Papovaviricetes;o_Zurhausenvirales	k_Bacteria;p_Myxococcota;c_Myxococcia;o_Polyangiales;f_Polyangiaceae;g_Sorangium		k_Bacteria;p_Bacillota;c_Clostridia;o_Eubacteriales;f_Clostridiaceae	k_Bacteria;p_Bacteroidota;c_Cytophagia;o_Cytophagales;f_Cytophagaceae;g_Candidatus Nephrothrix;s_Candidatus Nephrothrix sp. EaCA	k_Bacteria;p_Actinomycetota;c_Actinomycetes;o_Micrococcales;f_Microbacteriaceae;g_Microbacterium;s_Microbacterium sp. GbtcB3
k_Eukaryota;p_Ascomycota;c_Dothideomycetes;o_Pleosporales;f_Pleosporaceae;g_Bipolaris;s_Bipolaris cookei	k_Bacteria;p_Deinococcota;c_Deinococci	k_Bacteria;p_Actinomycetota;c_Actinomycetes;o_Micrococcales;f_Micrococcaceae;g_Arthrobacter;s_Arthrobacter pityocampae	k_Bacteria;p_Cyanobacteriota;c_Cyanophyceae;o_Gloeobacterales;f_Gloeobacteraceae;g_Anthocerotibacter	k_Viruses;p_Cossaviricota;c_Papovaviricetes;o_Zurhausenvirales;f_Papillomaviridae	k_Bacteria;p_Myxococcota;c_Myxococcia;o_Polyangiales;f_Polyangiaceae;g_Sorangium;s_Sorangium cellulosum		k_Bacteria;p_Bacillota;c_Clostridia;o_Eubacteriales;f_Clostridiaceae;g_Clostridium	k_Bacteria;p_Bacteroidota;c_Cytophagia;o_Cytophagales;f_Fulvivirgaceae;g_Fulvivirga	k_Bacteria;p_Actinomycetota;c_Actinomycetes;o_Micrococcales;f_Microbacteriaceae;g_Microbacterium;s_Microbacterium sp. H83
k_Eukaryota;p_Ascomycota;c_Dothideomycetes;o_Pleosporales;f_Pleosporaceae;g_Bipolaris;s_Bipolaris oryzae	k_Bacteria;p_Deinococcota;c_Deinococci;o_Deinococcales	k_Bacteria;p_Actinomycetota;c_Actinomycetes;o_Micrococcales;f_Micrococcaceae;g_Arthrobacter;s_Arthrobacter ruber	k_Bacteria;p_Cyanobacteriota;c_Cyanophyceae;o_Gloeobacterales;f_Gloeobacteraceae;g_Anthocerotibacter;s_Anthocerotibacter panamensis	k_Viruses;p_Cossaviricota;c_Papovaviricetes;o_Zurhausenvirales;f_Papillomaviridae;g_Betapapillomavirus;s_Betapapillomavirus 1	k_Bacteria;p_Myxococcota;c_Myxococcia;o_Polyangiales;f_Polyangiaceae;g_Sorangium;s_Sorangium sp. wiwo2		k_Bacteria;p_Bacillota;c_Clostridia;o_Eubacteriales;f_Clostridiaceae;g_Clostridium;s_Clostridium baratii	k_Bacteria;p_Bacteroidota;c_Cytophagia;o_Cytophagales;f_Hymenobacteraceae	k_Bacteria;p_Actinomycetota;c_Actinomycetes;o_Micrococcales;f_Microbacteriaceae;g_Microbacterium;s_Microbacterium sp. JC 701
k_Eukaryota;p_Ascomycota;c_Dothideomycetes;o_Pleosporales;f_Pleosporaceae;g_Bipolaris;s_Bipolaris sorokiniana	k_Bacteria;p_Deinococcota;c_Deinococci;o_Deinococcales;f_Deinococcaceae	k_Bacteria;p_Actinomycetota;c_Actinomycetes;o_Micrococcales;f_Micrococcaceae;g_Arthrobacter;s_Arthrobacter sp. 9AX	k_Bacteria;p_Cyanobacteriota;c_Cyanophyceae;o_Gloeobacterales;f_Gloeobacteraceae;g_Gloeobacter	k_Viruses;p_Cressdnaviricota	k_Bacteria;p_Planctomycetota;c_Planctomycetia;o_Isosphaerales;f_Isosphaeraceae;g_Aquisphaera;s_Aquisphaera sp. JC669		k_Bacteria;p_Bacillota;c_Clostridia;o_Eubacteriales;f_Clostridiaceae;g_Clostridium;s_Clostridium botulinum	k_Bacteria;p_Bacteroidota;c_Cytophagia;o_Cytophagales;f_Hymenobacteraceae;g_Pontibacter	k_Bacteria;p_Actinomycetota;c_Actinomycetes;o_Micrococcales;f_Microbacteriaceae;g_Microbacterium;s_Microbacterium sp. Leaf151
k_Eukaryota;p_Ascomycota;c_Dothideomycetes;o_Pleosporales;f_Pleosporaceae;g_Curvularia	k_Bacteria;p_Deinococcota;c_Deinococci;o_Deinococcales;f_Deinococcaceae;g_Deinococcus	k_Bacteria;p_Actinomycetota;c_Actinomycetes;o_Micrococcales;f_Micrococcaceae;g_Arthrobacter;s_Arthrobacter sp. B0490	k_Bacteria;p_Cyanobacteriota;c_Cyanophyceae;o_Gloeobacterales;f_Gloeobacteraceae;g_Gloeobacter;s_Gloeobacter kilaueensis	k_Viruses;p_Cressdnaviricota;c_Unclassified;o_Unclassified;f_Unclassified;g_Unclassified;s_Grus japonensis CRESS-DNA-virus sp.	k_Bacteria;p_Pseudomonadota;c_Alphaproteobacteria;o_Hyphomicrobiales;f_Aestuariivirgaceae;g_Aestuariivirga;s_Aestuariivirga sp. YIM B02566		k_Bacteria;p_Bacillota;c_Clostridia;o_Eubacteriales;f_Clostridiaceae;g_Paraclostridium	k_Bacteria;p_Bacteroidota;c_Cytophagia;o_Cytophagales;f_Hymenobacteraceae;g_Pontibacter;s_Pontibacter actiniarum	k_Bacteria;p_Actinomycetota;c_Actinomycetes;o_Micrococcales;f_Microbacteriaceae;g_Microbacterium;s_Microbacterium sp. Leaf203
k_Eukaryota;p_Ascomycota;c_Dothideomycetes;o_Pleosporales;f_Pleosporaceae;g_Curvularia;s_Curvularia trifolii	k_Bacteria;p_Deinococcota;c_Deinococci;o_Deinococcales;f_Deinococcaceae;g_Deinococcus;s_Deinococcus aerius	k_Bacteria;p_Actinomycetota;c_Actinomycetes;o_Micrococcales;f_Micrococcaceae;g_Arthrobacter;s_Arthrobacter sp. B1805	k_Bacteria;p_Cyanobacteriota;c_Cyanophyceae;o_Gloeobacterales;f_Gloeobacteraceae;g_Gloeobacter;s_Gloeobacter violaceus		k_Bacteria;p_Pseudomonadota;c_Alphaproteobacteria;o_Hyphomicrobiales;f_Aurantimonadaceae;g_Aureimonas;s_Aureimonas sp. AU12		k_Bacteria;p_Bacillota;c_Clostridia;o_Eubacteriales;f_Eubacteriales Family XIII. Incertae Sedis	k_Bacteria;p_Bacteroidota;c_Cytophagia;o_Cytophagales;f_Hymenobacteraceae;g_Pontibacter;s_Pontibacter akesuensis	k_Bacteria;p_Actinomycetota;c_Actinomycetes;o_Micrococcales;f_Microbacteriaceae;g_Microbacterium;s_Microbacterium sp. Leaf288
k_Eukaryota;p_Ascomycota;c_Dothideomycetes;o_Pleosporales;f_Pleosporaceae;g_Exserohilum	k_Bacteria;p_Deinococcota;c_Deinococci;o_Deinococcales;f_Deinococcaceae;g_Deinococcus;s_Deinococcus aerolatus	k_Bacteria;p_Actinomycetota;c_Actinomycetes;o_Micrococcales;f_Micrococcaceae;g_Arthrobacter;s_Arthrobacter sp. DWC3	k_Bacteria;p_Cyanobacteriota;c_Cyanophyceae;o_Nostocales		k_Bacteria;p_Pseudomonadota;c_Alphaproteobacteria;o_Hyphomicrobiales;f_Brucellaceae;g_Brucella;s_Brucella anthropi		k_Bacteria;p_Bacillota;c_Clostridia;o_Eubacteriales;f_Eubacteriales Family XIII. Incertae Sedis;g_Senimuribacter	k_Bacteria;p_Bacteroidota;c_Cytophagia;o_Cytophagales;f_Hymenobacteraceae;g_Pontibacter;s_Pontibacter aydingkolensis	k_Bacteria;p_Actinomycetota;c_Actinomycetes;o_Micrococcales;f_Microbacteriaceae;g_Microbacterium;s_Microbacterium sp. Leaf436
k_Eukaryota;p_Ascomycota;c_Dothideomycetes;o_Pleosporales;f_Pleosporaceae;g_Exserohilum;s_Exserohilum rostratum	k_Bacteria;p_Deinococcota;c_Deinococci;o_Deinococcales;f_Deinococcaceae;g_Deinococcus;s_Deinococcus aerophilus	k_Bacteria;p_Actinomycetota;c_Actinomycetes;o_Micrococcales;f_Micrococcaceae;g_Arthrobacter;s_Arthrobacter sp. L77	k_Bacteria;p_Cyanobacteriota;c_Cyanophyceae;o_Nostocales;f_Aphanizomenonaceae		k_Bacteria;p_Pseudomonadota;c_Alphaproteobacteria;o_Hyphomicrobiales;f_Chelatococcaceae;g_Chelatococcus;s_Chelatococcus daeguensis		k_Bacteria;p_Bacillota;c_Clostridia;o_Eubacteriales;f_Eubacteriales Family XIII. Incertae Sedis;g_Senimuribacter;s_Senimuribacter intestinalis	k_Bacteria;p_Bacteroidota;c_Cytophagia;o_Cytophagales;f_Hymenobacteraceae;g_Pontibacter;s_Pontibacter beigongshangensis	k_Bacteria;p_Actinomycetota;c_Actinomycetes;o_Micrococcales;f_Microbacteriaceae;g_Microbacterium;s_Microbacterium sp. LKL04
k_Eukaryota;p_Ascomycota;c_Dothideomycetes;o_Pleosporales;f_Pleosporaceae;g_Exserohilum;s_Exserohilum turcicum	k_Bacteria;p_Deinococcota;c_Deinococci;o_Deinococcales;f_Deinococcaceae;g_Deinococcus;s_Deinococcus aestuarii	k_Bacteria;p_Actinomycetota;c_Actinomycetes;o_Micrococcales;f_Micrococcaceae;g_Arthrobacter;s_Arthrobacter sp. MN05-02	k_Bacteria;p_Cyanobacteriota;c_Cyanophyceae;o_Nostocales;f_Aphanizomenonaceae;g_Anabaenopsis		k_Bacteria;p_Pseudomonadota;c_Alphaproteobacteria;o_Hyphomicrobiales;f_Cohaesibacteraceae;g_Cohaesibacter;s_Cohaesibacter sp. ES.047		k_Bacteria;p_Bacillota;c_Clostridia;o_Eubacteriales;f_Lachnospiraceae;g_Blautia	k_Bacteria;p_Bacteroidota;c_Cytophagia;o_Cytophagales;f_Hymenobacteraceae;g_Pontibacter;s_Pontibacter cellulosilyticus	k_Bacteria;p_Actinomycetota;c_Actinomycetes;o_Micrococcales;f_Microbacteriaceae;g_Microbacterium;s_Microbacterium sp. Marseille-Q6648
k_Eukaryota;p_Ascomycota;c_Dothideomycetes;o_Pleosporales;f_Pleosporaceae;g_Pleospora	k_Bacteria;p_Deinococcota;c_Deinococci;o_Deinococcales;f_Deinococcaceae;g_Deinococcus;s_Deinococcus aetherius	k_Bacteria;p_Actinomycetota;c_Actinomycetes;o_Micrococcales;f_Micrococcaceae;g_Arthrobacter;s_Arthrobacter sp. RIT-PI-e	k_Bacteria;p_Cyanobacteriota;c_Cyanophyceae;o_Nostocales;f_Aphanizomenonaceae;g_Cuspidothrix		k_Bacteria;p_Pseudomonadota;c_Alphaproteobacteria;o_Hyphomicrobiales;f_Kaistiaceae;g_Kaistia		k_Bacteria;p_Bacillota;c_Clostridia;o_Eubacteriales;f_Lachnospiraceae;g_Blautia;s_Blautia sp. MSK22_86	k_Bacteria;p_Bacteroidota;c_Cytophagia;o_Cytophagales;f_Hymenobacteraceae;g_Pontibacter;s_Pontibacter chinhatensis	k_Bacteria;p_Actinomycetota;c_Actinomycetes;o_Micrococcales;f_Microbacteriaceae;g_Microbacterium;s_Microbacterium sp. Nx66
k_Eukaryota;p_Ascomycota;c_Dothideomycetes;o_Pleosporales;f_Pleosporaceae;g_Pleospora;s_Pleospora typhicola	k_Bacteria;p_Deinococcota;c_Deinococci;o_Deinococcales;f_Deinococcaceae;g_Deinococcus;s_Deinococcus alpinitundrae	k_Bacteria;p_Actinomycetota;c_Actinomycetes;o_Micrococcales;f_Micrococcaceae;g_Arthrobacter;s_Arthrobacter sp. SX1312	k_Bacteria;p_Cyanobacteriota;c_Cyanophyceae;o_Nostocales;f_Aphanizomenonaceae;g_Cuspidothrix;s_Cuspidothrix issatschenkoi		k_Bacteria;p_Pseudomonadota;c_Alphaproteobacteria;o_Hyphomicrobiales;f_Kaistiaceae;g_Kaistia;s_Kaistia geumhonensis		k_Bacteria;p_Bacillota;c_Clostridia;o_Eubacteriales;f_Peptostreptococcaceae	k_Bacteria;p_Bacteroidota;c_Cytophagia;o_Cytophagales;f_Hymenobacteraceae;g_Pontibacter;s_Pontibacter diazotrophicus	k_Bacteria;p_Actinomycetota;c_Actinomycetes;o_Micrococcales;f_Microbacteriaceae;g_Microbacterium;s_Microbacterium sp. P26
k_Eukaryota;p_Ascomycota;c_Dothideomycetes;o_Pleosporales;f_Pleosporaceae;g_Stemphylium	k_Bacteria;p_Deinococcota;c_Deinococci;o_Deinococcales;f_Deinococcaceae;g_Deinococcus;s_Deinococcus apachensis	k_Bacteria;p_Actinomycetota;c_Actinomycetes;o_Micrococcales;f_Micrococcaceae;g_Kocuria;s_Kocuria dechangensis	k_Bacteria;p_Cyanobacteriota;c_Cyanophyceae;o_Nostocales;f_Aphanizomenonaceae;g_Dolichospermum		k_Bacteria;p_Pseudomonadota;c_Alphaproteobacteria;o_Hyphomicrobiales;f_Phyllobacteriaceae;g_Mesorhizobium;s_Mesorhizobium atlanticum		k_Bacteria;p_Bacillota;c_Clostridia;o_Eubacteriales;f_Peptostreptococcaceae;g_Clostridioides	k_Bacteria;p_Bacteroidota;c_Cytophagia;o_Cytophagales;f_Hymenobacteraceae;g_Pontibacter;s_Pontibacter fetidus	k_Bacteria;p_Actinomycetota;c_Actinomycetes;o_Micrococcales;f_Microbacteriaceae;g_Microbacterium;s_Microbacterium sp. PMIC_1C1B
k_Eukaryota;p_Ascomycota;c_Dothideomycetes;o_Pleosporales;f_Pleosporaceae;g_Stemphylium;s_Stemphylium lycopersici	k_Bacteria;p_Deinococcota;c_Deinococci;o_Deinococcales;f_Deinococcaceae;g_Deinococcus;s_Deinococcus aquaedulcis	k_Bacteria;p_Actinomycetota;c_Actinomycetes;o_Micrococcales;f_Micrococcaceae;g_Kocuria;s_Kocuria sediminis	k_Bacteria;p_Cyanobacteriota;c_Cyanophyceae;o_Nostocales;f_Aphanizomenonaceae;g_Dolichospermum;s_Dolichospermum circinale		k_Bacteria;p_Pseudomonadota;c_Alphaproteobacteria;o_Hyphomicrobiales;f_Phyllobacteriaceae;g_Mesorhizobium;s_Mesorhizobium sp. B2-6-6		k_Bacteria;p_Bacillota;c_Clostridia;o_Eubacteriales;f_Peptostreptococcaceae;g_Clostridioides;s_Clostridioides difficile	k_Bacteria;p_Bacteroidota;c_Cytophagia;o_Cytophagales;f_Hymenobacteraceae;g_Pontibacter;s_Pontibacter flavimaris	k_Bacteria;p_Actinomycetota;c_Actinomycetes;o_Micrococcales;f_Microbacteriaceae;g_Microbacterium;s_Microbacterium sp. Root166
k_Eukaryota;p_Ascomycota;c_Eurotiomycetes;o_Eurotiales;f_Aspergillaceae;g_Penicillium;s_Penicillium oxalicum	k_Bacteria;p_Deinococcota;c_Deinococci;o_Deinococcales;f_Deinococcaceae;g_Deinococcus;s_Deinococcus betulae	k_Bacteria;p_Actinomycetota;c_Actinomycetes;o_Micrococcales;f_Micrococcaceae;g_Pseudarthrobacter;s_Pseudarthrobacter phenanthrenivorans	k_Bacteria;p_Cyanobacteriota;c_Cyanophyceae;o_Nostocales;f_Aphanizomenonaceae;g_Nodularia		k_Bacteria;p_Pseudomonadota;c_Alphaproteobacteria;o_Hyphomicrobiales;f_Rhizobiaceae;g_Ensifer;s_Ensifer sp. YR511		k_Bacteria;p_Bacillota;c_Erysipelotrichia;o_Erysipelotrichales;f_Erysipelotrichaceae	k_Bacteria;p_Bacteroidota;c_Cytophagia;o_Cytophagales;f_Hymenobacteraceae;g_Pontibacter;s_Pontibacter korlensis	k_Bacteria;p_Actinomycetota;c_Actinomycetes;o_Micrococcales;f_Microbacteriaceae;g_Microbacterium;s_Microbacterium sp. Root180
k_Eukaryota;p_Ascomycota;c_Leotiomycetes	k_Bacteria;p_Deinococcota;c_Deinococci;o_Deinococcales;f_Deinococcaceae;g_Deinococcus;s_Deinococcus cavernae	k_Bacteria;p_Actinomycetota;c_Actinomycetes;o_Micrococcales;f_Micrococcaceae;g_Pseudarthrobacter;s_Pseudarthrobacter sp. NamE2	k_Bacteria;p_Cyanobacteriota;c_Cyanophyceae;o_Nostocales;f_Aphanizomenonaceae;g_Nodularia;s_Nodularia sp. (in: cyanobacteria)		k_Bacteria;p_Pseudomonadota;c_Alphaproteobacteria;o_Hyphomicrobiales;f_Rhodovibrionaceae;g_Pelagibius;s_Pelagibius litoralis		k_Bacteria;p_Bacillota;c_Erysipelotrichia;o_Erysipelotrichales;f_Erysipelotrichaceae;g_Holdemanella	k_Bacteria;p_Bacteroidota;c_Cytophagia;o_Cytophagales;f_Hymenobacteraceae;g_Pontibacter;s_Pontibacter mangrovi	k_Bacteria;p_Actinomycetota;c_Actinomycetes;o_Micrococcales;f_Microbacteriaceae;g_Microbacterium;s_Microbacterium sp. RURRCA19A
k_Eukaryota;p_Ascomycota;c_Leotiomycetes;o_Erysiphales	k_Bacteria;p_Deinococcota;c_Deinococci;o_Deinococcales;f_Deinococcaceae;g_Deinococcus;s_Deinococcus daejeonensis	k_Bacteria;p_Actinomycetota;c_Actinomycetes;o_Micrococcales;f_Micrococcaceae;g_Rothia;s_Rothia dentocariosa	k_Bacteria;p_Cyanobacteriota;c_Cyanophyceae;o_Nostocales;f_Aphanizomenonaceae;g_Nodularia;s_Nodularia sp. NIES-3585		k_Bacteria;p_Pseudomonadota;c_Alphaproteobacteria;o_Hyphomicrobiales;f_Rhodovibrionaceae;g_Tistlia		k_Bacteria;p_Bacillota;c_Erysipelotrichia;o_Erysipelotrichales;f_Erysipelotrichaceae;g_Holdemanella;s_Holdemanella sp. DFI.5.21	k_Bacteria;p_Bacteroidota;c_Cytophagia;o_Cytophagales;f_Hymenobacteraceae;g_Pontibacter;s_Pontibacter mucosus	k_Bacteria;p_Actinomycetota;c_Actinomycetes;o_Micrococcales;f_Microbacteriaceae;g_Microbacterium;s_Microbacterium sp. SL62
k_Eukaryota;p_Ascomycota;c_Leotiomycetes;o_Erysiphales;f_Erysiphaceae	k_Bacteria;p_Deinococcota;c_Deinococci;o_Deinococcales;f_Deinococcaceae;g_Deinococcus;s_Deinococcus deserti	k_Bacteria;p_Actinomycetota;c_Actinomycetes;o_Micrococcales;f_Micrococcaceae;g_Rothia;s_Rothia sp. Olga	k_Bacteria;p_Cyanobacteriota;c_Cyanophyceae;o_Nostocales;f_Aphanizomenonaceae;g_Nodularia;s_Nodularia spumigena		k_Bacteria;p_Pseudomonadota;c_Alphaproteobacteria;o_Hyphomicrobiales;f_Rhodovibrionaceae;g_Tistlia;s_Tistlia consotensis		k_Bacteria;p_Bacillota;c_Erysipelotrichia;o_Erysipelotrichales;f_Erysipelotrichaceae;g_Holdemanella;s_Holdemanella sp. DFI.5.55	k_Bacteria;p_Bacteroidota;c_Cytophagia;o_Cytophagales;f_Hymenobacteraceae;g_Pontibacter;s_Pontibacter oryzae	k_Bacteria;p_Actinomycetota;c_Actinomycetes;o_Micrococcales;f_Microbacteriaceae;g_Microbacterium;s_Microbacterium sp. SL75
k_Eukaryota;p_Ascomycota;c_Leotiomycetes;o_Erysiphales;f_Erysiphaceae;g_Blumeria	k_Bacteria;p_Deinococcota;c_Deinococci;o_Deinococcales;f_Deinococcaceae;g_Deinococcus;s_Deinococcus fonticola	k_Bacteria;p_Actinomycetota;c_Actinomycetes;o_Micrococcales;f_Micrococcaceae;g_Tersicoccus	k_Bacteria;p_Cyanobacteriota;c_Cyanophyceae;o_Nostocales;f_Aphanizomenonaceae;g_Sphaerospermopsis		k_Bacteria;p_Pseudomonadota;c_Alphaproteobacteria;o_Hyphomicrobiales;f_Xanthobacteraceae;g_Unclassified;s_Xanthobacteraceae bacterium		k_Bacteria;p_Bacillota;c_Tissierellia;o_Tissierellales;f_Sporanaerobacteraceae	k_Bacteria;p_Bacteroidota;c_Cytophagia;o_Cytophagales;f_Hymenobacteraceae;g_Pontibacter;s_Pontibacter pamirensis	k_Bacteria;p_Actinomycetota;c_Actinomycetes;o_Micrococcales;f_Microbacteriaceae;g_Microbacterium;s_Microbacterium sp. SLBN-146
k_Eukaryota;p_Ascomycota;c_Leotiomycetes;o_Erysiphales;f_Erysiphaceae;g_Blumeria;s_Blumeria graminis	k_Bacteria;p_Deinococcota;c_Deinococci;o_Deinococcales;f_Deinococcaceae;g_Deinococcus;s_Deinococcus frigens	k_Bacteria;p_Actinomycetota;c_Actinomycetes;o_Micrococcales;f_Micrococcaceae;g_Tersicoccus;s_Tersicoccus phoenicis	k_Bacteria;p_Cyanobacteriota;c_Cyanophyceae;o_Nostocales;f_Aphanizomenonaceae;g_Sphaerospermopsis;s_Sphaerospermopsis aphanizomenoides		k_Bacteria;p_Pseudomonadota;c_Alphaproteobacteria;o_Hyphomicrobiales;f_Xanthobacteraceae;g_Xanthobacter		k_Bacteria;p_Bacillota;c_Tissierellia;o_Tissierellales;f_Sporanaerobacteraceae;g_Anaerosalibacter	k_Bacteria;p_Bacteroidota;c_Cytophagia;o_Cytophagales;f_Hymenobacteraceae;g_Pontibacter;s_Pontibacter pudoricolor	k_Bacteria;p_Actinomycetota;c_Actinomycetes;o_Micrococcales;f_Microbacteriaceae;g_Microbacterium;s_Microbacterium sp. SLBN-154
k_Eukaryota;p_Ascomycota;c_Leotiomycetes;o_Erysiphales;f_Erysiphaceae;g_Blumeria;s_Blumeria hordei	k_Bacteria;p_Deinococcota;c_Deinococci;o_Deinococcales;f_Deinococcaceae;g_Deinococcus;s_Deinococcus geothermalis	k_Bacteria;p_Actinomycetota;c_Actinomycetes;o_Micrococcales;f_Promicromonosporaceae	k_Bacteria;p_Cyanobacteriota;c_Cyanophyceae;o_Nostocales;f_Calotrichaceae		k_Bacteria;p_Pseudomonadota;c_Alphaproteobacteria;o_Hyphomicrobiales;f_Xanthobacteraceae;g_Xanthobacter;s_Xanthobacter autotrophicus		k_Bacteria;p_Bacillota;c_Tissierellia;o_Tissierellales;f_Sporanaerobacteraceae;g_Anaerosalibacter;s_Anaerosalibacter bizertensis	k_Bacteria;p_Bacteroidota;c_Cytophagia;o_Cytophagales;f_Hymenobacteraceae;g_Pontibacter;s_Pontibacter ramchanderi	k_Bacteria;p_Actinomycetota;c_Actinomycetes;o_Micrococcales;f_Microbacteriaceae;g_Microbacterium;s_Microbacterium sp. SSM24
k_Eukaryota;p_Ascomycota;c_Leotiomycetes;o_Erysiphales;f_Erysiphaceae;g_Erysiphe	k_Bacteria;p_Deinococcota;c_Deinococci;o_Deinococcales;f_Deinococcaceae;g_Deinococcus;s_Deinococcus hopiensis	k_Bacteria;p_Actinomycetota;c_Actinomycetes;o_Micrococcales;f_Promicromonosporaceae;g_Cellulosimicrobium	k_Bacteria;p_Cyanobacteriota;c_Cyanophyceae;o_Nostocales;f_Calotrichaceae;g_Calothrix		k_Bacteria;p_Pseudomonadota;c_Alphaproteobacteria;o_Rhodobacterales;f_Neomegalonemataceae		k_Bacteria;p_Bacteroidota;c_Bacteroidia;o_Bacteroidales;f_Bacteroidaceae;g_Bacteroides;s_Bacteroides acidifaciens	k_Bacteria;p_Bacteroidota;c_Cytophagia;o_Cytophagales;f_Hymenobacteraceae;g_Pontibacter;s_Pontibacter roseus	k_Bacteria;p_Actinomycetota;c_Actinomycetes;o_Micrococcales;f_Microbacteriaceae;g_Microbacterium;s_Microbacterium sp. SUBG005
k_Eukaryota;p_Ascomycota;c_Leotiomycetes;o_Erysiphales;f_Erysiphaceae;g_Erysiphe;s_Erysiphe necator	k_Bacteria;p_Deinococcota;c_Deinococci;o_Deinococcales;f_Deinococcaceae;g_Deinococcus;s_Deinococcus humi	k_Bacteria;p_Actinomycetota;c_Actinomycetes;o_Micrococcales;f_Promicromonosporaceae;g_Cellulosimicrobium;s_Cellulosimicrobium cellulans	k_Bacteria;p_Cyanobacteriota;c_Cyanophyceae;o_Nostocales;f_Calotrichaceae;g_Calothrix;s_Calothrix brevissima		k_Bacteria;p_Pseudomonadota;c_Alphaproteobacteria;o_Rhodobacterales;f_Neomegalonemataceae;g_Neomegalonema		k_Bacteria;p_Bacteroidota;c_Bacteroidia;o_Bacteroidales;f_Barnesiellaceae	k_Bacteria;p_Bacteroidota;c_Cytophagia;o_Cytophagales;f_Hymenobacteraceae;g_Pontibacter;s_Pontibacter ruber	k_Bacteria;p_Actinomycetota;c_Actinomycetes;o_Micrococcales;f_Microbacteriaceae;g_Microbacterium;s_Microbacterium sp. T32
k_Eukaryota;p_Ascomycota;c_Leotiomycetes;o_Erysiphales;f_Erysiphaceae;g_Erysiphe;s_Erysiphe neolycopersici	k_Bacteria;p_Deinococcota;c_Deinococci;o_Deinococcales;f_Deinococcaceae;g_Deinococcus;s_Deinococcus indicus	k_Bacteria;p_Actinomycetota;c_Actinomycetes;o_Micrococcales;f_Promicromonosporaceae;g_Isoptericola	k_Bacteria;p_Cyanobacteriota;c_Cyanophyceae;o_Nostocales;f_Calotrichaceae;g_Calothrix;s_Calothrix elsteri		k_Bacteria;p_Pseudomonadota;c_Alphaproteobacteria;o_Rhodobacterales;f_Neomegalonemataceae;g_Neomegalonema;s_Neomegalonema perideroedes		k_Bacteria;p_Bacteroidota;c_Bacteroidia;o_Bacteroidales;f_Barnesiellaceae;g_Barnesiella	k_Bacteria;p_Bacteroidota;c_Cytophagia;o_Cytophagales;f_Hymenobacteraceae;g_Pontibacter;s_Pontibacter russatus	k_Bacteria;p_Actinomycetota;c_Actinomycetes;o_Micrococcales;f_Microbacteriaceae;g_Microbacterium;s_Microbacterium sp. TNHR37B
k_Eukaryota;p_Ascomycota;c_Leotiomycetes;o_Erysiphales;f_Erysiphaceae;g_Erysiphe;s_Erysiphe pisi	k_Bacteria;p_Deinococcota;c_Deinococci;o_Deinococcales;f_Deinococcaceae;g_Deinococcus;s_Deinococcus koreensis	k_Bacteria;p_Actinomycetota;c_Actinomycetes;o_Micrococcales;f_Promicromonosporaceae;g_Isoptericola;s_Isoptericola variabilis	k_Bacteria;p_Cyanobacteriota;c_Cyanophyceae;o_Nostocales;f_Calotrichaceae;g_Calothrix;s_Calothrix membranacea		k_Bacteria;p_Pseudomonadota;c_Alphaproteobacteria;o_Rhodobacterales;f_Paracoccaceae;g_Amaricoccus;s_Amaricoccus sp. HAR-UPW-R2A-40		k_Bacteria;p_Bacteroidota;c_Bacteroidia;o_Bacteroidales;f_Barnesiellaceae;g_Barnesiella;s_Barnesiella sp. GGCC_0306	k_Bacteria;p_Bacteroidota;c_Cytophagia;o_Cytophagales;f_Hymenobacteraceae;g_Pontibacter;s_Pontibacter silvestris	k_Bacteria;p_Actinomycetota;c_Actinomycetes;o_Micrococcales;f_Microbacteriaceae;g_Microbacterium;s_Microbacterium sp. VKM Ac-2923
k_Eukaryota;p_Ascomycota;c_Leotiomycetes;o_Erysiphales;f_Erysiphaceae;g_Golovinomyces	k_Bacteria;p_Deinococcota;c_Deinococci;o_Deinococcales;f_Deinococcaceae;g_Deinococcus;s_Deinococcus malanensis	k_Bacteria;p_Actinomycetota;c_Actinomycetes;o_Micrococcales;f_Promicromonosporaceae;g_Promicromonospora	k_Bacteria;p_Cyanobacteriota;c_Cyanophyceae;o_Nostocales;f_Calotrichaceae;g_Calothrix;s_Calothrix parasitica		k_Bacteria;p_Pseudomonadota;c_Alphaproteobacteria;o_Rhodobacterales;f_Paracoccaceae;g_Cereibacter;s_Cereibacter ovatus		k_Bacteria;p_Bacteroidota;c_Bacteroidia;o_Bacteroidales;f_Prevotellaceae;g_Hoylesella;s_Hoylesella timonensis	k_Bacteria;p_Bacteroidota;c_Cytophagia;o_Cytophagales;f_Hymenobacteraceae;g_Pontibacter;s_Pontibacter sp. 172403-2	k_Bacteria;p_Actinomycetota;c_Actinomycetes;o_Micrococcales;f_Microbacteriaceae;g_Microbacterium;s_Microbacterium terricola
k_Eukaryota;p_Ascomycota;c_Leotiomycetes;o_Erysiphales;f_Erysiphaceae;g_Golovinomyces;s_Golovinomyces cichoracearum	k_Bacteria;p_Deinococcota;c_Deinococci;o_Deinococcales;f_Deinococcaceae;g_Deinococcus;s_Deinococcus maricopensis	k_Bacteria;p_Actinomycetota;c_Actinomycetes;o_Micrococcales;f_Promicromonosporaceae;g_Xylanimonas	k_Bacteria;p_Cyanobacteriota;c_Cyanophyceae;o_Nostocales;f_Calotrichaceae;g_Calothrix;s_Calothrix rhizosoleniae		k_Bacteria;p_Pseudomonadota;c_Alphaproteobacteria;o_Rhodobacterales;f_Paracoccaceae;g_Frigidibacter;s_Frigidibacter mobilis		k_Bacteria;p_Bacteroidota;c_Bacteroidia;o_Bacteroidales;f_Prevotellaceae;g_Prevotella;s_Prevotella sp. P3-120	k_Bacteria;p_Bacteroidota;c_Cytophagia;o_Cytophagales;f_Hymenobacteraceae;g_Pontibacter;s_Pontibacter sp. BAB1700	k_Bacteria;p_Actinomycetota;c_Actinomycetes;o_Micrococcales;f_Microbacteriaceae;g_Microbacterium;s_Microbacterium testaceum
k_Eukaryota;p_Ascomycota;c_Leotiomycetes;o_Erysiphales;f_Erysiphaceae;g_Golovinomyces;s_Golovinomyces magnicellulatus	k_Bacteria;p_Deinococcota;c_Deinococci;o_Deinococcales;f_Deinococcaceae;g_Deinococcus;s_Deinococcus marmoris	k_Bacteria;p_Actinomycetota;c_Actinomycetes;o_Micrococcales;f_Promicromonosporaceae;g_Xylanimonas;s_Xylanimonas protaetiae	k_Bacteria;p_Cyanobacteriota;c_Cyanophyceae;o_Nostocales;f_Calotrichaceae;g_Calothrix;s_Calothrix sp. FACHB-156		k_Bacteria;p_Pseudomonadota;c_Alphaproteobacteria;o_Rhodobacterales;f_Paracoccaceae;g_Gemmobacter;s_Gemmobacter serpentinus		k_Bacteria;p_Bacteroidota;c_Bacteroidia;o_Bacteroidales;f_Tannerellaceae	k_Bacteria;p_Bacteroidota;c_Cytophagia;o_Cytophagales;f_Hymenobacteraceae;g_Pontibacter;s_Pontibacter sp. E15-1	k_Bacteria;p_Actinomycetota;c_Actinomycetes;o_Micrococcales;f_Microbacteriaceae;g_Microbacterium;s_Microbacterium timonense
k_Eukaryota;p_Ascomycota;c_Leotiomycetes;o_Erysiphales;f_Erysiphaceae;g_Podosphaera	k_Bacteria;p_Deinococcota;c_Deinococci;o_Deinococcales;f_Deinococcaceae;g_Deinococcus;s_Deinococcus metalli	k_Bacteria;p_Actinomycetota;c_Actinomycetes;o_Micrococcales;f_Ruaniaceae	k_Bacteria;p_Cyanobacteriota;c_Cyanophyceae;o_Nostocales;f_Calotrichaceae;g_Calothrix;s_Calothrix sp. HK-06		k_Bacteria;p_Pseudomonadota;c_Alphaproteobacteria;o_Rhodobacterales;f_Paracoccaceae;g_Haematobacter		k_Bacteria;p_Bacteroidota;c_Bacteroidia;o_Bacteroidales;f_Tannerellaceae;g_Parabacteroides	k_Bacteria;p_Bacteroidota;c_Cytophagia;o_Cytophagales;f_Hymenobacteraceae;g_Pontibacter;s_Pontibacter sp. FD36	k_Bacteria;p_Actinomycetota;c_Actinomycetes;o_Micrococcales;f_Microbacteriaceae;g_Microbacterium;s_Microbacterium yannicii
k_Eukaryota;p_Ascomycota;c_Leotiomycetes;o_Erysiphales;f_Erysiphaceae;g_Podosphaera;s_Podosphaera aphanis	k_Bacteria;p_Deinococcota;c_Deinococci;o_Deinococcales;f_Deinococcaceae;g_Deinococcus;s_Deinococcus metallilatus	k_Bacteria;p_Actinomycetota;c_Actinomycetes;o_Micrococcales;f_Ruaniaceae;g_Occultella	k_Bacteria;p_Cyanobacteriota;c_Cyanophyceae;o_Nostocales;f_Calotrichaceae;g_Calothrix;s_Calothrix sp. NIES-2098		k_Bacteria;p_Pseudomonadota;c_Alphaproteobacteria;o_Rhodobacterales;f_Paracoccaceae;g_Haematobacter;s_Haematobacter genomosp. 1		k_Bacteria;p_Bacteroidota;c_Bacteroidia;o_Bacteroidales;f_Tannerellaceae;g_Parabacteroides;s_Parabacteroides sp. 52	k_Bacteria;p_Bacteroidota;c_Cytophagia;o_Cytophagales;f_Hymenobacteraceae;g_Pontibacter;s_Pontibacter sp. GY10130	k_Bacteria;p_Actinomycetota;c_Actinomycetes;o_Micrococcales;f_Microbacteriaceae;g_Microcella
k_Eukaryota;p_Ascomycota;c_Leotiomycetes;o_Helotiales;f_Helotiaceae;g_Hymenoscyphus	k_Bacteria;p_Deinococcota;c_Deinococci;o_Deinococcales;f_Deinococcaceae;g_Deinococcus;s_Deinococcus murrayi	k_Bacteria;p_Actinomycetota;c_Actinomycetes;o_Micrococcales;f_Unclassified;g_Pengzhenrongella	k_Bacteria;p_Cyanobacteriota;c_Cyanophyceae;o_Nostocales;f_Calotrichaceae;g_Calothrix;s_Calothrix sp. NIES-2100		k_Bacteria;p_Pseudomonadota;c_Alphaproteobacteria;o_Rhodobacterales;f_Paracoccaceae;g_Haematobacter;s_Haematobacter massiliensis		k_Bacteria;p_Bacteroidota;c_Bacteroidia;o_Marinilabiliales;f_Marinifilaceae	k_Bacteria;p_Bacteroidota;c_Cytophagia;o_Cytophagales;f_Hymenobacteraceae;g_Pontibacter;s_Pontibacter sp. HSC-14F20	k_Bacteria;p_Actinomycetota;c_Actinomycetes;o_Micrococcales;f_Microbacteriaceae;g_Microcella;s_Microcella sp. MMS21-STM10
k_Eukaryota;p_Ascomycota;c_Leotiomycetes;o_Helotiales;f_Helotiaceae;g_Hymenoscyphus;s_Hymenoscyphus albidus	k_Bacteria;p_Deinococcota;c_Deinococci;o_Deinococcales;f_Deinococcaceae;g_Deinococcus;s_Deinococcus phoenicis	k_Bacteria;p_Actinomycetota;c_Actinomycetes;o_Micrococcales;f_Unclassified;g_Pengzhenrongella;s_Pengzhenrongella sicca	k_Bacteria;p_Cyanobacteriota;c_Cyanophyceae;o_Nostocales;f_Calotrichaceae;g_Calothrix;s_Calothrix sp. NIES-4101		k_Bacteria;p_Pseudomonadota;c_Alphaproteobacteria;o_Rhodobacterales;f_Paracoccaceae;g_Haematobacter;s_Haematobacter missouriensis		k_Bacteria;p_Bacteroidota;c_Bacteroidia;o_Marinilabiliales;f_Marinifilaceae;g_Ancylomarina	k_Bacteria;p_Bacteroidota;c_Cytophagia;o_Cytophagales;f_Hymenobacteraceae;g_Pontibacter;s_Pontibacter sp. M82	k_Bacteria;p_Actinomycetota;c_Actinomycetes;o_Micrococcales;f_Microbacteriaceae;g_Mycetocola
k_Eukaryota;p_Ascomycota;c_Leotiomycetes;o_Helotiales;f_Helotiaceae;g_Hymenoscyphus;s_Hymenoscyphus fraxineus	k_Bacteria;p_Deinococcota;c_Deinococci;o_Deinococcales;f_Deinococcaceae;g_Deinococcus;s_Deinococcus piscis	k_Bacteria;p_Actinomycetota;c_Actinomycetes;o_Micromonosporales	k_Bacteria;p_Cyanobacteriota;c_Cyanophyceae;o_Nostocales;f_Calotrichaceae;g_Calothrix;s_Calothrix sp. PCC 6303		k_Bacteria;p_Pseudomonadota;c_Alphaproteobacteria;o_Rhodobacterales;f_Paracoccaceae;g_Paracoccus;s_Paracoccus amoyensis		k_Bacteria;p_Bacteroidota;c_Bacteroidia;o_Marinilabiliales;f_Marinifilaceae;g_Ancylomarina;s_Ancylomarina longa	k_Bacteria;p_Bacteroidota;c_Cytophagia;o_Cytophagales;f_Hymenobacteraceae;g_Pontibacter;s_Pontibacter sp. NBU2971	k_Bacteria;p_Actinomycetota;c_Actinomycetes;o_Micrococcales;f_Microbacteriaceae;g_Mycetocola;s_Mycetocola manganoxydans
k_Eukaryota;p_Ascomycota;c_Leotiomycetes;o_Helotiales;f_Sclerotiniaceae	k_Bacteria;p_Deinococcota;c_Deinococci;o_Deinococcales;f_Deinococcaceae;g_Deinococcus;s_Deinococcus planocerae	k_Bacteria;p_Actinomycetota;c_Actinomycetes;o_Micromonosporales;f_Micromonosporaceae	k_Bacteria;p_Cyanobacteriota;c_Cyanophyceae;o_Nostocales;f_Calotrichaceae;g_Calothrix;s_Calothrix sp. PCC 7103		k_Bacteria;p_Pseudomonadota;c_Alphaproteobacteria;o_Rhodobacterales;f_Paracoccaceae;g_Paracoccus;s_Paracoccus fistulariae		k_Bacteria;p_Bacteroidota;c_Bacteroidia;o_Unclassified;f_Unclassified;g_Unclassified;s_Bacteroidia bacterium	k_Bacteria;p_Bacteroidota;c_Cytophagia;o_Cytophagales;f_Hymenobacteraceae;g_Pontibacter;s_Pontibacter sp. NBU2972	k_Bacteria;p_Actinomycetota;c_Actinomycetes;o_Micrococcales;f_Microbacteriaceae;g_Plantibacter
k_Eukaryota;p_Ascomycota;c_Leotiomycetes;o_Helotiales;f_Sclerotiniaceae;g_Botrytis;s_Botrytis cinerea	k_Bacteria;p_Deinococcota;c_Deinococci;o_Deinococcales;f_Deinococcaceae;g_Deinococcus;s_Deinococcus radiophilus	k_Bacteria;p_Actinomycetota;c_Actinomycetes;o_Micromonosporales;f_Micromonosporaceae;g_Actinocatenispora	k_Bacteria;p_Cyanobacteriota;c_Cyanophyceae;o_Nostocales;f_Calotrichaceae;g_Calothrix;s_Calothrix sp. PCC 7507		k_Bacteria;p_Pseudomonadota;c_Alphaproteobacteria;o_Rhodobacterales;f_Paracoccaceae;g_Paracoccus;s_Paracoccus limosus		k_Bacteria;p_Bacteroidota;c_Cytophagia;o_Cytophagales;f_Cyclobacteriaceae;g_Penaeicola	k_Bacteria;p_Bacteroidota;c_Cytophagia;o_Cytophagales;f_Hymenobacteraceae;g_Pontibacter;s_Pontibacter sp. SGAir0037	k_Bacteria;p_Actinomycetota;c_Actinomycetes;o_Micrococcales;f_Microbacteriaceae;g_Protaetiibacter
k_Eukaryota;p_Ascomycota;c_Leotiomycetes;o_Helotiales;f_Sclerotiniaceae;g_Ciborinia	k_Bacteria;p_Deinococcota;c_Deinococci;o_Deinococcales;f_Deinococcaceae;g_Deinococcus;s_Deinococcus radiopugnans	k_Bacteria;p_Actinomycetota;c_Actinomycetes;o_Micromonosporales;f_Micromonosporaceae;g_Actinoplanes	k_Bacteria;p_Cyanobacteriota;c_Cyanophyceae;o_Nostocales;f_Calotrichaceae;g_Calothrix;s_Calothrix sp. PCC 7716		k_Bacteria;p_Pseudomonadota;c_Alphaproteobacteria;o_Rhodobacterales;f_Paracoccaceae;g_Paracoccus;s_Paracoccus sp. XHP0099		k_Bacteria;p_Bacteroidota;c_Cytophagia;o_Cytophagales;f_Cyclobacteriaceae;g_Penaeicola;s_Penaeicola halotolerans	k_Bacteria;p_Bacteroidota;c_Cytophagia;o_Cytophagales;f_Hymenobacteraceae;g_Pontibacter;s_Pontibacter sp. XAAS-72	k_Bacteria;p_Actinomycetota;c_Actinomycetes;o_Micrococcales;f_Microbacteriaceae;g_Pseudolysinimonas
k_Eukaryota;p_Ascomycota;c_Leotiomycetes;o_Helotiales;f_Sclerotiniaceae;g_Ciborinia;s_Ciborinia camelliae	k_Bacteria;p_Deinococcota;c_Deinococci;o_Deinococcales;f_Deinococcaceae;g_Deinococcus;s_Deinococcus radiotolerans	k_Bacteria;p_Actinomycetota;c_Actinomycetes;o_Micromonosporales;f_Micromonosporaceae;g_Actinoplanes;s_Actinoplanes auranticolor	k_Bacteria;p_Cyanobacteriota;c_Cyanophyceae;o_Nostocales;f_Calotrichaceae;g_Dulcicalothrix		k_Bacteria;p_Pseudomonadota;c_Alphaproteobacteria;o_Rhodobacterales;f_Paracoccaceae;g_Xinfangfangia;s_Xinfangfangia pollutisoli		k_Bacteria;p_Bacteroidota;c_Cytophagia;o_Cytophagales;f_Cytophagaceae	k_Bacteria;p_Bacteroidota;c_Cytophagia;o_Cytophagales;f_Hymenobacteraceae;g_Pontibacter;s_Pontibacter sp. XAAS-A31	k_Bacteria;p_Actinomycetota;c_Actinomycetes;o_Micrococcales;f_Microbacteriaceae;g_Pseudolysinimonas;s_Pseudolysinimonas yzui
k_Eukaryota;p_Ascomycota;c_Leotiomycetes;o_Helotiales;f_Sclerotiniaceae;g_Monilinia	k_Bacteria;p_Deinococcota;c_Deinococci;o_Deinococcales;f_Deinococcaceae;g_Deinococcus;s_Deinococcus reticulitermitis	k_Bacteria;p_Actinomycetota;c_Actinomycetes;o_Micromonosporales;f_Micromonosporaceae;g_Asanoa	k_Bacteria;p_Cyanobacteriota;c_Cyanophyceae;o_Nostocales;f_Calotrichaceae;g_Dulcicalothrix;s_Dulcicalothrix desertica		k_Bacteria;p_Pseudomonadota;c_Alphaproteobacteria;o_Rhodobacterales;f_Roseobacteraceae;g_Leisingera;s_Leisingera sp. ANG-M1		k_Bacteria;p_Bacteroidota;c_Cytophagia;o_Cytophagales;f_Hymenobacteraceae;g_Hymenobacter	k_Bacteria;p_Bacteroidota;c_Cytophagia;o_Cytophagales;f_Hymenobacteraceae;g_Pontibacter;s_Pontibacter ummariensis	k_Bacteria;p_Actinomycetota;c_Actinomycetes;o_Micrococcales;f_Microbacteriaceae;g_Rathayibacter
k_Eukaryota;p_Ascomycota;c_Leotiomycetes;o_Helotiales;f_Sclerotiniaceae;g_Monilinia;s_Monilinia fructicola	k_Bacteria;p_Deinococcota;c_Deinococci;o_Deinococcales;f_Deinococcaceae;g_Deinococcus;s_Deinococcus roseus	k_Bacteria;p_Actinomycetota;c_Actinomycetes;o_Micromonosporales;f_Micromonosporaceae;g_Dactylosporangium	k_Bacteria;p_Cyanobacteriota;c_Cyanophyceae;o_Nostocales;f_Chlorogloeopsidaceae		k_Bacteria;p_Pseudomonadota;c_Alphaproteobacteria;o_Rhodospirillales;f_Acetobacteraceae;g_Oleomonas		k_Bacteria;p_Bacteroidota;c_Cytophagia;o_Cytophagales;f_Spirosomaceae;g_Dyadobacter;s_Dyadobacter subterraneus	k_Bacteria;p_Bacteroidota;c_Cytophagia;o_Cytophagales;f_Hymenobacteraceae;g_Pontibacter;s_Pontibacter virosus	k_Bacteria;p_Actinomycetota;c_Actinomycetes;o_Micrococcales;f_Microbacteriaceae;g_Salinibacterium
k_Eukaryota;p_Ascomycota;c_Leotiomycetes;o_Helotiales;f_Sclerotiniaceae;g_Sclerotinia	k_Bacteria;p_Deinococcota;c_Deinococci;o_Deinococcales;f_Deinococcaceae;g_Deinococcus;s_Deinococcus sedimenti	k_Bacteria;p_Actinomycetota;c_Actinomycetes;o_Micromonosporales;f_Micromonosporaceae;g_Jidongwangia	k_Bacteria;p_Cyanobacteriota;c_Cyanophyceae;o_Nostocales;f_Chlorogloeopsidaceae;g_Chlorogloeopsis		k_Bacteria;p_Pseudomonadota;c_Alphaproteobacteria;o_Rhodospirillales;f_Acetobacteraceae;g_Oleomonas;s_Oleomonas cavernae		k_Bacteria;p_Bacteroidota;c_Flavobacteriia;o_Flavobacteriales;f_Flavobacteriaceae;g_Aequorivita	k_Bacteria;p_Bacteroidota;c_Cytophagia;o_Cytophagales;f_Hymenobacteraceae;g_Rufibacter;s_Rufibacter glacialis	k_Bacteria;p_Actinomycetota;c_Actinomycetes;o_Micrococcales;f_Micrococcaceae;g_Arthrobacter;s_Arthrobacter pascens
k_Eukaryota;p_Ascomycota;c_Leotiomycetes;o_Helotiales;f_Sclerotiniaceae;g_Sclerotinia;s_Sclerotinia borealis	k_Bacteria;p_Deinococcota;c_Deinococci;o_Deinococcales;f_Deinococcaceae;g_Deinococcus;s_Deinococcus seoulensis	k_Bacteria;p_Actinomycetota;c_Actinomycetes;o_Micromonosporales;f_Micromonosporaceae;g_Jidongwangia;s_Jidongwangia harbinensis	k_Bacteria;p_Cyanobacteriota;c_Cyanophyceae;o_Nostocales;f_Chlorogloeopsidaceae;g_Chlorogloeopsis;s_Chlorogloeopsis fritschii		k_Bacteria;p_Pseudomonadota;c_Alphaproteobacteria;o_Rhodospirillales;f_Elioraeaceae;g_Elioraea;s_Elioraea sp. Yellowstone		k_Bacteria;p_Bacteroidota;c_Flavobacteriia;o_Flavobacteriales;f_Flavobacteriaceae;g_Aequorivita;s_Aequorivita sp. 609	k_Bacteria;p_Bacteroidota;c_Cytophagia;o_Cytophagales;f_Hymenobacteraceae;g_Rufibacter;s_Rufibacter latericius	k_Bacteria;p_Actinomycetota;c_Actinomycetes;o_Micrococcales;f_Micrococcaceae;g_Arthrobacter;s_Arthrobacter sp. 8AJ
k_Eukaryota;p_Ascomycota;c_Leotiomycetes;o_Helotiales;f_Sclerotiniaceae;g_Sclerotinia;s_Sclerotinia sclerotiorum	k_Bacteria;p_Deinococcota;c_Deinococci;o_Deinococcales;f_Deinococcaceae;g_Deinococcus;s_Deinococcus sp. 6GRE01	k_Bacteria;p_Actinomycetota;c_Actinomycetes;o_Micromonosporales;f_Micromonosporaceae;g_Krasilnikovia	k_Bacteria;p_Cyanobacteriota;c_Cyanophyceae;o_Nostocales;f_Fortieaceae		k_Bacteria;p_Pseudomonadota;c_Alphaproteobacteria;o_Rhodospirillales;f_Geminicoccaceae		k_Bacteria;p_Bacteroidota;c_Flavobacteriia;o_Flavobacteriales;f_Flavobacteriaceae;g_Aquimarina;s_Aquimarina intermedia	k_Bacteria;p_Bacteroidota;c_Cytophagia;o_Cytophagales;f_Hymenobacteraceae;g_Rufibacter;s_Rufibacter quisquiliarum	k_Bacteria;p_Actinomycetota;c_Actinomycetes;o_Micrococcales;f_Micrococcaceae;g_Arthrobacter;s_Arthrobacter sp. AFG7.2
k_Eukaryota;p_Ascomycota;c_Leotiomycetes;o_Unclassified;f_Unclassified;g_Scytalidium;s_Scytalidium sp.	k_Bacteria;p_Deinococcota;c_Deinococci;o_Deinococcales;f_Deinococcaceae;g_Deinococcus;s_Deinococcus sp. Arct2-2	k_Bacteria;p_Actinomycetota;c_Actinomycetes;o_Micromonosporales;f_Micromonosporaceae;g_Krasilnikovia;s_Krasilnikovia cinnamomea	k_Bacteria;p_Cyanobacteriota;c_Cyanophyceae;o_Nostocales;f_Fortieaceae;g_Fortiea		k_Bacteria;p_Pseudomonadota;c_Alphaproteobacteria;o_Rhodospirillales;f_Geminicoccaceae;g_Arboricoccus		k_Bacteria;p_Bacteroidota;c_Flavobacteriia;o_Flavobacteriales;f_Flavobacteriaceae;g_Croceivirga	k_Bacteria;p_Bacteroidota;c_Cytophagia;o_Cytophagales;f_Hymenobacteraceae;g_Rufibacter;s_Rufibacter ruber	k_Bacteria;p_Actinomycetota;c_Actinomycetes;o_Micrococcales;f_Micrococcaceae;g_Arthrobacter;s_Arthrobacter sp. Bi83
k_Eukaryota;p_Ascomycota;c_Orbiliomycetes;o_Orbiliales;f_Orbiliaceae;g_Arthrobotrys	k_Bacteria;p_Deinococcota;c_Deinococci;o_Deinococcales;f_Deinococcaceae;g_Deinococcus;s_Deinococcus sp. DB0503	k_Bacteria;p_Actinomycetota;c_Actinomycetes;o_Micromonosporales;f_Micromonosporaceae;g_Micromonospora	k_Bacteria;p_Cyanobacteriota;c_Cyanophyceae;o_Nostocales;f_Fortieaceae;g_Fortiea;s_Fortiea contorta		k_Bacteria;p_Pseudomonadota;c_Alphaproteobacteria;o_Rhodospirillales;f_Geminicoccaceae;g_Arboricoccus;s_Arboricoccus pini		k_Bacteria;p_Bacteroidota;c_Flavobacteriia;o_Flavobacteriales;f_Flavobacteriaceae;g_Croceivirga;s_Croceivirga lutea	k_Bacteria;p_Bacteroidota;c_Cytophagia;o_Cytophagales;f_Hymenobacteraceae;g_Rufibacter;s_Rufibacter tibetensis	k_Bacteria;p_Actinomycetota;c_Actinomycetes;o_Micrococcales;f_Micrococcaceae;g_Arthrobacter;s_Arthrobacter sp. ISL-28
k_Eukaryota;p_Ascomycota;c_Orbiliomycetes;o_Orbiliales;f_Orbiliaceae;g_Arthrobotrys;s_Arthrobotrys musiformis	k_Bacteria;p_Deinococcota;c_Deinococci;o_Deinococcales;f_Deinococcaceae;g_Deinococcus;s_Deinococcus sp. HSC-46F16	k_Bacteria;p_Actinomycetota;c_Actinomycetes;o_Micromonosporales;f_Micromonosporaceae;g_Phytohabitans	k_Bacteria;p_Cyanobacteriota;c_Cyanophyceae;o_Nostocales;f_Fortieaceae;g_Fortiea;s_Fortiea sp. LEGE XX443		k_Bacteria;p_Pseudomonadota;c_Alphaproteobacteria;o_Rhodospirillales;f_Geminicoccaceae;g_Geminicoccus		k_Bacteria;p_Bacteroidota;c_Flavobacteriia;o_Flavobacteriales;f_Flavobacteriaceae;g_Flavobacterium;s_Flavobacterium salilacus	k_Bacteria;p_Bacteroidota;c_Cytophagia;o_Cytophagales;f_Hymenobacteraceae;g_Sabulibacter	k_Bacteria;p_Actinomycetota;c_Actinomycetes;o_Micrococcales;f_Micrococcaceae;g_Arthrobacter;s_Arthrobacter sp. JUb115
k_Eukaryota;p_Ascomycota;c_Orbiliomycetes;o_Orbiliales;f_Orbiliaceae;g_Drechslerella	k_Bacteria;p_Deinococcota;c_Deinococci;o_Deinococcales;f_Deinococcaceae;g_Deinococcus;s_Deinococcus sp. KSM4-11	k_Bacteria;p_Actinomycetota;c_Actinomycetes;o_Micromonosporales;f_Micromonosporaceae;g_Planosporangium	k_Bacteria;p_Cyanobacteriota;c_Cyanophyceae;o_Nostocales;f_Fortieaceae;g_Roholtiella		k_Bacteria;p_Pseudomonadota;c_Alphaproteobacteria;o_Rhodospirillales;f_Geminicoccaceae;g_Geminicoccus;s_Geminicoccus flavidas		k_Bacteria;p_Bacteroidota;c_Flavobacteriia;o_Flavobacteriales;f_Flavobacteriaceae;g_Polaribacter	k_Bacteria;p_Bacteroidota;c_Cytophagia;o_Cytophagales;f_Hymenobacteraceae;g_Sabulibacter;s_Sabulibacter ruber	k_Bacteria;p_Actinomycetota;c_Actinomycetes;o_Micrococcales;f_Micrococcaceae;g_Arthrobacter;s_Arthrobacter sp. NIO-1057
k_Eukaryota;p_Ascomycota;c_Orbiliomycetes;o_Orbiliales;f_Orbiliaceae;g_Drechslerella;s_Drechslerella brochopaga	k_Bacteria;p_Deinococcota;c_Deinococci;o_Deinococcales;f_Deinococcaceae;g_Deinococcus;s_Deinococcus sp. LM3	k_Bacteria;p_Actinomycetota;c_Actinomycetes;o_Micromonosporales;f_Micromonosporaceae;g_Plantactinospora	k_Bacteria;p_Cyanobacteriota;c_Cyanophyceae;o_Nostocales;f_Fortieaceae;g_Roholtiella;s_aff. Roholtiella sp. LEGE 12411		k_Bacteria;p_Pseudomonadota;c_Alphaproteobacteria;o_Rhodospirillales;f_Geminicoccaceae;g_Geminicoccus;s_Geminicoccus harenae		k_Bacteria;p_Bacteroidota;c_Flavobacteriia;o_Flavobacteriales;f_Flavobacteriaceae;g_Polaribacter;s_Polaribacter sp. 20A6	k_Bacteria;p_Bacteroidota;c_Flavobacteriia;o_Flavobacteriales;f_Flavobacteriaceae;g_Aquimarina;s_Aquimarina sediminis	k_Bacteria;p_Actinomycetota;c_Actinomycetes;o_Micrococcales;f_Micrococcaceae;g_Arthrobacter;s_Arthrobacter sp. NtRootA9
k_Eukaryota;p_Ascomycota;c_Pezizomycetes	k_Bacteria;p_Deinococcota;c_Deinococci;o_Deinococcales;f_Deinococcaceae;g_Deinococcus;s_Deinococcus sp. Marseille-Q6407	k_Bacteria;p_Actinomycetota;c_Actinomycetes;o_Micromonosporales;f_Micromonosporaceae;g_Spirilliplanes	k_Bacteria;p_Cyanobacteriota;c_Cyanophyceae;o_Nostocales;f_Hapalosiphonaceae		k_Bacteria;p_Pseudomonadota;c_Alphaproteobacteria;o_Rhodospirillales;f_Geminicoccaceae;g_Geminicoccus;s_Geminicoccus roseus		k_Bacteria;p_Bacteroidota;c_Flavobacteriia;o_Flavobacteriales;f_Flavobacteriaceae;g_Tamlana	k_Bacteria;p_Bacteroidota;c_Flavobacteriia;o_Flavobacteriales;f_Flavobacteriaceae;g_Flavobacterium;s_Flavobacterium sp. JRM	k_Bacteria;p_Actinomycetota;c_Actinomycetes;o_Micrococcales;f_Micrococcaceae;g_Arthrobacter;s_Arthrobacter sp. PGP41
k_Eukaryota;p_Ascomycota;c_Pezizomycetes;o_Pezizales	k_Bacteria;p_Deinococcota;c_Deinococci;o_Deinococcales;f_Deinococcaceae;g_Deinococcus;s_Deinococcus sp. NW-56	k_Bacteria;p_Actinomycetota;c_Actinomycetes;o_Micromonosporales;f_Micromonosporaceae;g_Spirilliplanes;s_Spirilliplanes yamanashiensis	k_Bacteria;p_Cyanobacteriota;c_Cyanophyceae;o_Nostocales;f_Hapalosiphonaceae;g_Aetokthonos		k_Bacteria;p_Pseudomonadota;c_Alphaproteobacteria;o_Rhodospirillales;f_Geminicoccaceae;g_Unclassified;s_Geminicoccaceae bacterium		k_Bacteria;p_Bacteroidota;c_Flavobacteriia;o_Flavobacteriales;f_Flavobacteriaceae;g_Tamlana;s_Tamlana sp. s12	k_Bacteria;p_Bacteroidota;c_Flavobacteriia;o_Flavobacteriales;f_Flavobacteriaceae;g_Flavobacterium;s_Flavobacterium sp. JXAS1	k_Bacteria;p_Actinomycetota;c_Actinomycetes;o_Micrococcales;f_Micrococcaceae;g_Arthrobacter;s_Arthrobacter sp. U41
k_Eukaryota;p_Ascomycota;c_Pezizomycetes;o_Pezizales;f_Morchellaceae	k_Bacteria;p_Deinococcota;c_Deinococci;o_Deinococcales;f_Deinococcaceae;g_Deinococcus;s_Deinococcus sp. QL22	k_Bacteria;p_Actinomycetota;c_Actinomycetes;o_Micromonosporales;f_Micromonosporaceae;g_Virgisporangium	k_Bacteria;p_Cyanobacteriota;c_Cyanophyceae;o_Nostocales;f_Hapalosiphonaceae;g_Aetokthonos;s_Aetokthonos hydrillicola		k_Bacteria;p_Pseudomonadota;c_Alphaproteobacteria;o_Rhodospirillales;f_Rhodospirillaceae;g_Defluviicoccus		k_Bacteria;p_Bacteroidota;c_Flavobacteriia;o_Flavobacteriales;f_Flavobacteriaceae;g_Zobellia	k_Bacteria;p_Bacteroidota;c_Flavobacteriia;o_Flavobacteriales;f_Flavobacteriaceae;g_Salegentibacter	k_Bacteria;p_Actinomycetota;c_Actinomycetes;o_Micrococcales;f_Micrococcaceae;g_Arthrobacter;s_Arthrobacter sp. W1
k_Eukaryota;p_Ascomycota;c_Pezizomycetes;o_Pezizales;f_Morchellaceae;g_Morchella	k_Bacteria;p_Deinococcota;c_Deinococci;o_Deinococcales;f_Deinococcaceae;g_Deinococcus;s_Deinococcus sp. S9	k_Bacteria;p_Actinomycetota;c_Actinomycetes;o_Motilibacterales	k_Bacteria;p_Cyanobacteriota;c_Cyanophyceae;o_Nostocales;f_Hapalosiphonaceae;g_Fischerella		k_Bacteria;p_Pseudomonadota;c_Alphaproteobacteria;o_Rhodospirillales;f_Rhodospirillaceae;g_Defluviicoccus;s_Defluviicoccus vanus		k_Bacteria;p_Bacteroidota;c_Flavobacteriia;o_Flavobacteriales;f_Flavobacteriaceae;g_Zobellia;s_Zobellia laminariae	k_Bacteria;p_Bacteroidota;c_Flavobacteriia;o_Flavobacteriales;f_Flavobacteriaceae;g_Salinimicrobium	k_Bacteria;p_Actinomycetota;c_Actinomycetes;o_Micrococcales;f_Micrococcaceae;g_Glutamicibacter
k_Eukaryota;p_Ascomycota;c_Pezizomycetes;o_Pezizales;f_Morchellaceae;g_Morchella;s_Morchella crassipes	k_Bacteria;p_Deinococcota;c_Deinococci;o_Deinococcales;f_Deinococcaceae;g_Deinococcus;s_Deinococcus sp. TS-293	k_Bacteria;p_Actinomycetota;c_Actinomycetes;o_Motilibacterales;f_Motilibacteraceae	k_Bacteria;p_Cyanobacteriota;c_Cyanophyceae;o_Nostocales;f_Hapalosiphonaceae;g_Fischerella;s_Fischerella muscicola		k_Bacteria;p_Pseudomonadota;c_Alphaproteobacteria;o_Rhodospirillales;f_Rhodospirillaceae;g_Hypericibacter		k_Bacteria;p_Bacteroidota;c_Sphingobacteriia;o_Sphingobacteriales;f_Sphingobacteriaceae;g_Mucilaginibacter	k_Bacteria;p_Bacteroidota;c_Flavobacteriia;o_Flavobacteriales;f_Flavobacteriaceae;g_Winogradskyella;s_Winogradskyella sp. J14-2	k_Bacteria;p_Actinomycetota;c_Actinomycetes;o_Micrococcales;f_Micrococcaceae;g_Glutamicibacter;s_Glutamicibacter arilaitensis
k_Eukaryota;p_Ascomycota;c_Pezizomycetes;o_Pezizales;f_Morchellaceae;g_Morchella;s_Morchella importuna	k_Bacteria;p_Deinococcota;c_Deinococci;o_Deinococcales;f_Deinococcaceae;g_Deinococcus;s_Deinococcus sp. YIM 77859	k_Bacteria;p_Actinomycetota;c_Actinomycetes;o_Motilibacterales;f_Motilibacteraceae;g_Motilibacter	k_Bacteria;p_Cyanobacteriota;c_Cyanophyceae;o_Nostocales;f_Hapalosiphonaceae;g_Fischerella;s_Fischerella sp. NIES-4106		k_Bacteria;p_Pseudomonadota;c_Alphaproteobacteria;o_Rhodospirillales;f_Rhodospirillaceae;g_Hypericibacter;s_Hypericibacter terrae		k_Bacteria;p_Bacteroidota;c_Sphingobacteriia;o_Sphingobacteriales;f_Sphingobacteriaceae;g_Mucilaginibacter;s_Mucilaginibacter hurinus	k_Bacteria;p_Bacteroidota;c_Flavobacteriia;o_Flavobacteriales;f_Weeksellaceae;g_Chryseobacterium;s_Chryseobacterium sp. RR2-3-20	k_Bacteria;p_Actinomycetota;c_Actinomycetes;o_Micrococcales;f_Micrococcaceae;g_Glutamicibacter;s_Glutamicibacter mishrai
k_Eukaryota;p_Ascomycota;c_Pezizomycetes;o_Pezizales;f_Tuberaceae	k_Bacteria;p_Deinococcota;c_Deinococci;o_Deinococcales;f_Deinococcaceae;g_Deinococcus;s_Deinococcus terrestris	k_Bacteria;p_Actinomycetota;c_Actinomycetes;o_Motilibacterales;f_Motilibacteraceae;g_Motilibacter;s_Motilibacter aurantiacus	k_Bacteria;p_Cyanobacteriota;c_Cyanophyceae;o_Nostocales;f_Hapalosiphonaceae;g_Fischerella;s_Fischerella sp. PCC 9339		k_Bacteria;p_Pseudomonadota;c_Alphaproteobacteria;o_Rhodospirillales;f_Rhodospirillaceae;g_Inquilinus;s_Inquilinus limosus		k_Bacteria;p_Bacteroidota;c_Sphingobacteriia;o_Sphingobacteriales;f_Sphingobacteriaceae;g_Mucilaginibacter;s_Mucilaginibacter limnophilus	k_Bacteria;p_Bacteroidota;c_Flavobacteriia;o_Flavobacteriales;f_Weeksellaceae;g_Kaistella	k_Bacteria;p_Actinomycetota;c_Actinomycetes;o_Micrococcales;f_Micrococcaceae;g_Glutamicibacter;s_Glutamicibacter mysorens
k_Eukaryota;p_Ascomycota;c_Pezizomycetes;o_Pezizales;f_Tuberaceae;g_Tuber	k_Bacteria;p_Deinococcota;c_Deinococci;o_Deinococcales;f_Deinococcaceae;g_Deinococcus;s_Deinococcus wulumuqiensis	k_Bacteria;p_Actinomycetota;c_Actinomycetes;o_Motilibacterales;f_Motilibacteraceae;g_Motilibacter;s_Motilibacter deserti	k_Bacteria;p_Cyanobacteriota;c_Cyanophyceae;o_Nostocales;f_Hapalosiphonaceae;g_Fischerella;s_Fischerella sp. PCC 9431		k_Bacteria;p_Pseudomonadota;c_Alphaproteobacteria;o_Rhodospirillales;f_Rhodospirillaceae;g_Magnetospirillum;s_Magnetospirillum sp. SS-4		k_Bacteria;p_Bacteroidota;c_Sphingobacteriia;o_Sphingobacteriales;f_Sphingobacteriaceae;g_Pedobacter;s_Pedobacter panaciterrae	k_Bacteria;p_Bacteroidota;c_Flavobacteriia;o_Flavobacteriales;f_Weeksellaceae;g_Kaistella;s_Kaistella haifensis	k_Bacteria;p_Actinomycetota;c_Actinomycetes;o_Micrococcales;f_Micrococcaceae;g_Glutamicibacter;s_Glutamicibacter nicotianae
k_Eukaryota;p_Ascomycota;c_Pezizomycetes;o_Pezizales;f_Tuberaceae;g_Tuber;s_Tuber brumale	k_Bacteria;p_Fusobacteriota;c_Fusobacteriia;o_Fusobacteriales;f_Fusobacteriaceae;g_Fusobacterium;s_Fusobacterium necrophorum	k_Bacteria;p_Actinomycetota;c_Actinomycetes;o_Motilibacterales;f_Motilibacteraceae;g_Motilibacter;s_Motilibacter peucedani	k_Bacteria;p_Cyanobacteriota;c_Cyanophyceae;o_Nostocales;f_Hapalosiphonaceae;g_Fischerella;s_Fischerella sp. PCC 9605		k_Bacteria;p_Pseudomonadota;c_Alphaproteobacteria;o_Rhodospirillales;f_Rhodospirillaceae;g_Rhodospirillum		k_Bacteria;p_Bacteroidota;c_Sphingobacteriia;o_Sphingobacteriales;f_Unclassified;g_Unclassified;s_Sphingobacteriales bacterium	k_Bacteria;p_Bacteroidota;c_Sphingobacteriia;o_Sphingobacteriales;f_Sphingobacteriaceae;g_Arcticibacter	k_Bacteria;p_Actinomycetota;c_Actinomycetes;o_Micrococcales;f_Micrococcaceae;g_Pseudarthrobacter
k_Eukaryota;p_Ascomycota;c_Saccharomycetes;o_Saccharomycetales;f_Debaryomycetaceae	k_Bacteria;p_Gemmatimonadota;c_Unclassified;o_Unclassified;f_Unclassified;g_Unclassified;s_Gemmatimonadetes bacterium T265	k_Bacteria;p_Actinomycetota;c_Actinomycetes;o_Motilibacterales;f_Motilibacteraceae;g_Motilibacter;s_Motilibacter rhizosphaerae	k_Bacteria;p_Cyanobacteriota;c_Cyanophyceae;o_Nostocales;f_Hapalosiphonaceae;g_Fischerella;s_Fischerella thermalis		k_Bacteria;p_Pseudomonadota;c_Alphaproteobacteria;o_Rhodospirillales;f_Rhodospirillaceae;g_Rhodospirillum;s_Rhodospirillum centenum		k_Bacteria;p_Campylobacterota	k_Bacteria;p_Bacteroidota;c_Sphingobacteriia;o_Sphingobacteriales;f_Sphingobacteriaceae;g_Arcticibacter;s_Arcticibacter pallidicorallinus	k_Bacteria;p_Actinomycetota;c_Actinomycetes;o_Micrococcales;f_Micrococcaceae;g_Pseudarthrobacter;s_Pseudarthrobacter enclensis
k_Eukaryota;p_Ascomycota;c_Saccharomycetes;o_Saccharomycetales;f_Lipomycetaceae	k_Bacteria;p_Myxococcota;c_Myxococcia;o_Myxococcales;f_Anaeromyxobacteraceae;g_Anaeromyxobacter;s_Anaeromyxobacter sp. RBG_16_69_14	k_Bacteria;p_Actinomycetota;c_Actinomycetes;o_Motilibacterales;f_Vallicoccaceae	k_Bacteria;p_Cyanobacteriota;c_Cyanophyceae;o_Nostocales;f_Hapalosiphonaceae;g_Hapalosiphon		k_Bacteria;p_Pseudomonadota;c_Alphaproteobacteria;o_Rhodospirillales;f_Stellaceae;g_Stella;s_Stella vacuolata		k_Bacteria;p_Campylobacterota;c_Epsilonproteobacteria	k_Bacteria;p_Bacteroidota;c_Sphingobacteriia;o_Sphingobacteriales;f_Sphingobacteriaceae;g_Pedobacter;s_Pedobacter antarcticus	k_Bacteria;p_Actinomycetota;c_Actinomycetes;o_Micrococcales;f_Micrococcaceae;g_Pseudarthrobacter;s_Pseudarthrobacter oxydans
k_Eukaryota;p_Ascomycota;c_Saccharomycetes;o_Saccharomycetales;f_Lipomycetaceae;g_Lipomyces	k_Bacteria;p_Myxococcota;c_Myxococcia;o_Myxococcales;f_Archangiaceae;g_Archangium;s_Archangium sp. miwbw1	k_Bacteria;p_Actinomycetota;c_Actinomycetes;o_Motilibacterales;f_Vallicoccaceae;g_Vallicoccus	k_Bacteria;p_Cyanobacteriota;c_Cyanophyceae;o_Nostocales;f_Hapalosiphonaceae;g_Hapalosiphon;s_Hapalosiphon sp. MRB220		k_Bacteria;p_Pseudomonadota;c_Alphaproteobacteria;o_Sphingomonadales;f_Sphingomonadaceae;g_Novosphingobium;s_Novosphingobium sp. 32-60-15		k_Bacteria;p_Campylobacterota;c_Epsilonproteobacteria;o_Campylobacterales	k_Bacteria;p_Bacteroidota;c_Sphingobacteriia;o_Sphingobacteriales;f_Sphingobacteriaceae;g_Pedobacter;s_Pedobacter sp. R20-19	k_Bacteria;p_Actinomycetota;c_Actinomycetes;o_Micrococcales;f_Micrococcaceae;g_Pseudarthrobacter;s_Pseudarthrobacter polychromogenes
k_Eukaryota;p_Ascomycota;c_Saccharomycetes;o_Saccharomycetales;f_Lipomycetaceae;g_Lipomyces;s_Lipomyces starkeyi	k_Bacteria;p_Myxococcota;c_Myxococcia;o_Polyangiales;f_Polyangiaceae;g_Polyangium;s_Polyangium sp. rjm3	k_Bacteria;p_Actinomycetota;c_Actinomycetes;o_Motilibacterales;f_Vallicoccaceae;g_Vallicoccus;s_Vallicoccus soli	k_Bacteria;p_Cyanobacteriota;c_Cyanophyceae;o_Nostocales;f_Hapalosiphonaceae;g_Mastigocladus		k_Bacteria;p_Pseudomonadota;c_Betaproteobacteria;o_Burkholderiales;f_Burkholderiaceae;g_Lautropia		k_Bacteria;p_Campylobacterota;c_Epsilonproteobacteria;o_Campylobacterales;f_Arcobacteraceae;g_Poseidonibacter;s_Poseidonibacter lekithochrous	k_Bacteria;p_Bacteroidota;c_Sphingobacteriia;o_Sphingobacteriales;f_Sphingobacteriaceae;g_Pedobacter;s_Pedobacter sp. SYSU D00535	k_Bacteria;p_Actinomycetota;c_Actinomycetes;o_Micrococcales;f_Micrococcaceae;g_Pseudarthrobacter;s_Pseudarthrobacter scleromae
k_Eukaryota;p_Ascomycota;c_Sordariomycetes;o_Diaporthales;f_Cryphonectriaceae	k_Bacteria;p_Nitrospirota;c_Nitrospiria;o_Candidatus Troglogloeales	k_Bacteria;p_Actinomycetota;c_Actinomycetes;o_Mycobacteriales;f_Dietziaceae;g_Dietzia;s_Dietzia cinnamea	k_Bacteria;p_Cyanobacteriota;c_Cyanophyceae;o_Nostocales;f_Hapalosiphonaceae;g_Mastigocladus;s_Mastigocladus laminosus		k_Bacteria;p_Pseudomonadota;c_Betaproteobacteria;o_Burkholderiales;f_Burkholderiaceae;g_Lautropia;s_Lautropia dentalis		k_Bacteria;p_Campylobacterota;c_Epsilonproteobacteria;o_Campylobacterales;f_Campylobacteraceae	k_Bacteria;p_Bacteroidota;c_Sphingobacteriia;o_Sphingobacteriales;f_Sphingobacteriaceae;g_Pedobacter;s_Pedobacter xinjiangensis	k_Bacteria;p_Actinomycetota;c_Actinomycetes;o_Micrococcales;f_Micrococcaceae;g_Pseudarthrobacter;s_Pseudarthrobacter siccitolerans
k_Eukaryota;p_Ascomycota;c_Sordariomycetes;o_Diaporthales;f_Cryphonectriaceae;g_Chrysoporthe	k_Bacteria;p_Nitrospirota;c_Nitrospiria;o_Candidatus Troglogloeales;f_Candidatus Manganitrophaceae	k_Bacteria;p_Actinomycetota;c_Actinomycetes;o_Mycobacteriales;f_Dietziaceae;g_Dietzia;s_Dietzia kunjamensis	k_Bacteria;p_Cyanobacteriota;c_Cyanophyceae;o_Nostocales;f_Hapalosiphonaceae;g_Mastigocoleus		k_Bacteria;p_Pseudomonadota;c_Betaproteobacteria;o_Burkholderiales;f_Burkholderiaceae;g_Lautropia;s_Lautropia mirabilis		k_Bacteria;p_Campylobacterota;c_Epsilonproteobacteria;o_Campylobacterales;f_Campylobacteraceae;g_Campylobacter	k_Bacteria;p_Bacteroidota;c_Unclassified;o_Unclassified;f_Unclassified;g_Unclassified;s_Bacteroidetes bacterium ADurb.BinA104	k_Bacteria;p_Actinomycetota;c_Actinomycetes;o_Micrococcales;f_Micrococcaceae;g_Pseudarthrobacter;s_Pseudarthrobacter sp. BIM B-2242
k_Eukaryota;p_Ascomycota;c_Sordariomycetes;o_Diaporthales;f_Cryphonectriaceae;g_Chrysoporthe;s_Chrysoporthe austroafricana	k_Bacteria;p_Nitrospirota;c_Nitrospiria;o_Nitrospirales;f_Nitrospiraceae;g_Leptospirillum	k_Bacteria;p_Actinomycetota;c_Actinomycetes;o_Mycobacteriales;f_Gordoniaceae;g_Gordonia;s_Gordonia sp. ABSL49_1	k_Bacteria;p_Cyanobacteriota;c_Cyanophyceae;o_Nostocales;f_Hapalosiphonaceae;g_Mastigocoleus;s_Mastigocoleus testarum		k_Bacteria;p_Pseudomonadota;c_Betaproteobacteria;o_Burkholderiales;f_Burkholderiaceae;g_Lautropia;s_Lautropia sp.		k_Bacteria;p_Campylobacterota;c_Epsilonproteobacteria;o_Campylobacterales;f_Campylobacteraceae;g_Campylobacter;s_Campylobacter coli	k_Bacteria;p_Bdellovibrionota;c_Bdellovibrionia;o_Bdellovibrionales;f_Pseudobdellovibrionaceae;g_Micavibrio	k_Bacteria;p_Actinomycetota;c_Actinomycetes;o_Micrococcales;f_Micrococcaceae;g_Pseudarthrobacter;s_Pseudarthrobacter sp. GA104
k_Eukaryota;p_Ascomycota;c_Sordariomycetes;o_Diaporthales;f_Cryphonectriaceae;g_Chrysoporthe;s_Chrysoporthe deuterocubensis	k_Bacteria;p_Nitrospirota;c_Nitrospiria;o_Nitrospirales;f_Nitrospiraceae;g_Leptospirillum;s_Leptospirillum ferriphilum	k_Bacteria;p_Actinomycetota;c_Actinomycetes;o_Mycobacteriales;f_Gordoniaceae;g_Gordonia;s_Gordonia terrae	k_Bacteria;p_Cyanobacteriota;c_Cyanophyceae;o_Nostocales;f_Hapalosiphonaceae;g_Unclassified;s_Hapalosiphonaceae cyanobacterium JJU2		k_Bacteria;p_Pseudomonadota;c_Betaproteobacteria;o_Burkholderiales;f_Comamonadaceae;g_Delftia		k_Bacteria;p_Campylobacterota;c_Epsilonproteobacteria;o_Campylobacterales;f_Campylobacteraceae;g_Campylobacter;s_Campylobacter concisus	k_Bacteria;p_Bdellovibrionota;c_Bdellovibrionia;o_Bdellovibrionales;f_Pseudobdellovibrionaceae;g_Micavibrio;s_Micavibrio aeruginosavorus	k_Bacteria;p_Actinomycetota;c_Actinomycetes;o_Micrococcales;f_Micrococcaceae;g_Pseudarthrobacter;s_Pseudarthrobacter sp. NCCP-2145
k_Eukaryota;p_Ascomycota;c_Sordariomycetes;o_Diaporthales;f_Gnomoniaceae;g_Ophiognomonia	k_Bacteria;p_Planctomycetota;c_Candidatus Brocadiia;o_Candidatus Brocadiales;f_Candidatus Brocadiaceae;g_Candidatus Jettenia	k_Bacteria;p_Actinomycetota;c_Actinomycetes;o_Mycobacteriales;f_Mycobacteriaceae;g_Mycobacterium;s_Mycobacterium avium	k_Bacteria;p_Cyanobacteriota;c_Cyanophyceae;o_Nostocales;f_Hapalosiphonaceae;g_Westiellopsis		k_Bacteria;p_Pseudomonadota;c_Betaproteobacteria;o_Burkholderiales;f_Sphaerotilaceae;g_Azohydromonas;s_Azohydromonas lata		k_Bacteria;p_Campylobacterota;c_Epsilonproteobacteria;o_Campylobacterales;f_Campylobacteraceae;g_Campylobacter;s_Campylobacter fetus	k_Bacteria;p_Campylobacterota;c_Epsilonproteobacteria;o_Campylobacterales;f_Campylobacteraceae;g_Campylobacter;s_Campylobacter sp. CS_ED1	k_Bacteria;p_Actinomycetota;c_Actinomycetes;o_Micrococcales;f_Ornithinimicrobiaceae;g_Ornithinimicrobium;s_Ornithinimicrobium ciconiae
k_Eukaryota;p_Ascomycota;c_Sordariomycetes;o_Diaporthales;f_Gnomoniaceae;g_Ophiognomonia;s_Ophiognomonia clavigignenti-juglandacearum	k_Bacteria;p_Planctomycetota;c_Planctomycetia	k_Bacteria;p_Actinomycetota;c_Actinomycetes;o_Mycobacteriales;f_Mycobacteriaceae;g_Mycobacterium;s_Mycobacterium xenopi	k_Bacteria;p_Cyanobacteriota;c_Cyanophyceae;o_Nostocales;f_Hapalosiphonaceae;g_Westiellopsis;s_Westiellopsis prolifica		k_Bacteria;p_Pseudomonadota;c_Gammaproteobacteria;o_Pseudomonadales;f_Pseudomonadaceae;g_Thiopseudomonas		k_Bacteria;p_Campylobacterota;c_Epsilonproteobacteria;o_Campylobacterales;f_Campylobacteraceae;g_Campylobacter;s_Campylobacter jejuni	k_Bacteria;p_Candidatus Dormibacteraeota	k_Bacteria;p_Actinomycetota;c_Actinomycetes;o_Micrococcales;f_Promicromonosporaceae;g_Isoptericola;s_Isoptericola cucumis
k_Eukaryota;p_Ascomycota;c_Sordariomycetes;o_Diaporthales;f_Juglanconidaceae	k_Bacteria;p_Planctomycetota;c_Planctomycetia;o_Isosphaerales	k_Bacteria;p_Actinomycetota;c_Actinomycetes;o_Mycobacteriales;f_Mycobacteriaceae;g_Mycolicibacterium;s_Mycolicibacterium doricum	k_Bacteria;p_Cyanobacteriota;c_Cyanophyceae;o_Nostocales;f_Nostocaceae		k_Bacteria;p_Pseudomonadota;c_Gammaproteobacteria;o_Pseudomonadales;f_Pseudomonadaceae;g_Thiopseudomonas;s_Thiopseudomonas sp. 4R-3cl		k_Bacteria;p_Campylobacterota;c_Epsilonproteobacteria;o_Campylobacterales;f_Helicobacteraceae	k_Bacteria;p_Candidatus Dormibacteraeota;c_Unclassified;o_Unclassified;f_Unclassified;g_Unclassified;s_Candidatus Dormibacteraeota bacterium	k_Bacteria;p_Actinomycetota;c_Actinomycetes;o_Micrococcales;f_Ruaniaceae;g_Ruania
k_Eukaryota;p_Ascomycota;c_Sordariomycetes;o_Diaporthales;f_Juglanconidaceae;g_Juglanconis	k_Bacteria;p_Planctomycetota;c_Planctomycetia;o_Isosphaerales;f_Isosphaeraceae	k_Bacteria;p_Actinomycetota;c_Actinomycetes;o_Mycobacteriales;f_Mycobacteriaceae;g_Mycolicibacterium;s_Mycolicibacterium hippocampi	k_Bacteria;p_Cyanobacteriota;c_Cyanophyceae;o_Nostocales;f_Nostocaceae;g_Amazonocrinis		k_Bacteria;p_Pseudomonadota;c_Gammaproteobacteria;o_Xanthomonadales;f_Xanthomonadaceae;g_Stenotrophomonas;s_Stenotrophomonas sp. SY1		k_Bacteria;p_Campylobacterota;c_Epsilonproteobacteria;o_Campylobacterales;f_Helicobacteraceae;g_Helicobacter	k_Bacteria;p_Candidatus Fermentibacteria	k_Bacteria;p_Actinomycetota;c_Actinomycetes;o_Micrococcales;f_Sanguibacteraceae
k_Eukaryota;p_Ascomycota;c_Sordariomycetes;o_Diaporthales;f_Juglanconidaceae;g_Juglanconis;s_Juglanconis juglandina	k_Bacteria;p_Planctomycetota;c_Planctomycetia;o_Isosphaerales;f_Isosphaeraceae;g_Singulisphaera	k_Bacteria;p_Actinomycetota;c_Actinomycetes;o_Mycobacteriales;f_Mycobacteriaceae;g_Mycolicibacterium;s_Mycolicibacterium sp. CR10	k_Bacteria;p_Cyanobacteriota;c_Cyanophyceae;o_Nostocales;f_Nostocaceae;g_Amazonocrinis;s_Amazonocrinis nigriterrae		k_Bacteria;p_Unclassified;c_Unclassified;o_Unclassified;f_Unclassified;g_Unclassified;s_bacterium HR39		k_Bacteria;p_Campylobacterota;c_Epsilonproteobacteria;o_Campylobacterales;f_Helicobacteraceae;g_Helicobacter;s_Helicobacter pylori	k_Bacteria;p_Candidatus Fermentibacteria;c_Unclassified;o_Unclassified;f_Unclassified;g_Unclassified;s_Candidatus Fermentibacteria bacterium	k_Bacteria;p_Actinomycetota;c_Actinomycetes;o_Micrococcales;f_Sanguibacteraceae;g_Sanguibacter
k_Eukaryota;p_Ascomycota;c_Sordariomycetes;o_Diaporthales;f_Juglanconidaceae;g_Juglanconis;s_Juglanconis oblonga	k_Bacteria;p_Planctomycetota;c_Planctomycetia;o_Isosphaerales;f_Isosphaeraceae;g_Singulisphaera;s_Singulisphaera acidiphila	k_Bacteria;p_Actinomycetota;c_Actinomycetes;o_Mycobacteriales;f_Nocardiaceae;g_Nocardia;s_Nocardia farcinica	k_Bacteria;p_Cyanobacteriota;c_Cyanophyceae;o_Nostocales;f_Nostocaceae;g_Anabaena		k_Bacteria;p_Unclassified;c_Unclassified;o_Unclassified;f_Unclassified;g_Unclassified;s_bacterium HR40		k_Bacteria;p_Candidatus Peregrinibacteria	k_Bacteria;p_Candidatus Tectomicrobia	k_Bacteria;p_Actinomycetota;c_Actinomycetes;o_Mycobacteriales;f_Corynebacteriaceae;g_Corynebacterium;s_Corynebacterium urealyticum
k_Eukaryota;p_Ascomycota;c_Sordariomycetes;o_Glomerellales;f_Glomerellaceae;g_Colletotrichum;s_Colletotrichum fructicola	k_Bacteria;p_Planctomycetota;c_Planctomycetia;o_Isosphaerales;f_Isosphaeraceae;g_Singulisphaera;s_Singulisphaera sp. GP187	k_Bacteria;p_Actinomycetota;c_Actinomycetes;o_Mycobacteriales;f_Nocardiaceae;g_Nocardia;s_Nocardia puris	k_Bacteria;p_Cyanobacteriota;c_Cyanophyceae;o_Nostocales;f_Nostocaceae;g_Anabaena;s_Anabaena azotica		k_Eukaryota;p_Mucoromycota;c_Mucoromycetes;o_Mucorales;f_Cunninghamellaceae;g_Absidia		k_Bacteria;p_Chlamydiota	k_Bacteria;p_Candidatus Tectomicrobia;c_Unclassified;o_Unclassified;f_Unclassified;g_Candidatus Entotheonella	k_Bacteria;p_Actinomycetota;c_Actinomycetes;o_Mycobacteriales;f_Corynebacteriaceae;g_Corynebacterium;s_Corynebacterium xerosis
k_Eukaryota;p_Ascomycota;c_Sordariomycetes;o_Hypocreales;f_Clavicipitaceae;g_Epichloe	k_Bacteria;p_Planctomycetota;c_Planctomycetia;o_Isosphaerales;f_Isosphaeraceae;g_Tautonia	k_Bacteria;p_Actinomycetota;c_Actinomycetes;o_Mycobacteriales;f_Nocardiaceae;g_Rhodococcus;s_Rhodococcus sp. 75	k_Bacteria;p_Cyanobacteriota;c_Cyanophyceae;o_Nostocales;f_Nostocaceae;g_Anabaena;s_Anabaena lutea		k_Eukaryota;p_Mucoromycota;c_Mucoromycetes;o_Mucorales;f_Cunninghamellaceae;g_Absidia;s_Absidia glauca		k_Bacteria;p_Chlamydiota;c_Chlamydiia	k_Bacteria;p_Candidatus Tectomicrobia;c_Unclassified;o_Unclassified;f_Unclassified;g_Candidatus Entotheonella;s_Candidatus Entotheonella gemina	k_Bacteria;p_Actinomycetota;c_Actinomycetes;o_Mycobacteriales;f_Gordoniaceae
k_Eukaryota;p_Ascomycota;c_Sordariomycetes;o_Hypocreales;f_Clavicipitaceae;g_Metarhizium;s_Metarhizium rileyi	k_Bacteria;p_Planctomycetota;c_Planctomycetia;o_Isosphaerales;f_Isosphaeraceae;g_Tautonia;s_Tautonia plasticadhaerens	k_Bacteria;p_Actinomycetota;c_Actinomycetes;o_Mycobacteriales;f_Nocardiaceae;g_Rhodococcus;s_Rhodococcus sp. X156	k_Bacteria;p_Cyanobacteriota;c_Cyanophyceae;o_Nostocales;f_Nostocaceae;g_Anabaena;s_Anabaena sp. UHCC 0253		k_Eukaryota;p_Zoopagomycota		k_Bacteria;p_Chlamydiota;c_Chlamydiia;o_Chlamydiales	k_Bacteria;p_Chloroflexota;c_Ktedonobacteria;o_Ktedonobacterales;f_Dictyobacteraceae;g_Dictyobacter	k_Bacteria;p_Actinomycetota;c_Actinomycetes;o_Mycobacteriales;f_Gordoniaceae;g_Gordonia
k_Eukaryota;p_Ascomycota;c_Sordariomycetes;o_Hypocreales;f_Ophiocordycipitaceae;g_Ophiocordyceps	k_Bacteria;p_Planctomycetota;c_Planctomycetia;o_Pirellulales;f_Pirellulaceae;g_Anatilimnocola	k_Bacteria;p_Actinomycetota;c_Actinomycetes;o_Mycobacteriales;f_Unclassified;g_Fodinicola	k_Bacteria;p_Cyanobacteriota;c_Cyanophyceae;o_Nostocales;f_Nostocaceae;g_Anabaena;s_Anabaena sphaerica		k_Eukaryota;p_Zoopagomycota;c_Entomophthoromycetes		k_Bacteria;p_Chlamydiota;c_Chlamydiia;o_Chlamydiales;f_Chlamydiaceae	k_Bacteria;p_Chloroflexota;c_Unclassified;o_Unclassified;f_Unclassified;g_Unclassified;s_Chloroflexi bacterium ADurb.Bin360	k_Bacteria;p_Actinomycetota;c_Actinomycetes;o_Mycobacteriales;f_Gordoniaceae;g_Gordonia;s_Gordonia sp. OPL2
k_Eukaryota;p_Ascomycota;c_Sordariomycetes;o_Hypocreales;f_Ophiocordycipitaceae;g_Ophiocordyceps;s_Ophiocordyceps sinensis	k_Bacteria;p_Planctomycetota;c_Planctomycetia;o_Pirellulales;f_Pirellulaceae;g_Anatilimnocola;s_Anatilimnocola aggregata	k_Bacteria;p_Actinomycetota;c_Actinomycetes;o_Mycobacteriales;f_Unclassified;g_Fodinicola;s_Fodinicola acaciae	k_Bacteria;p_Cyanobacteriota;c_Cyanophyceae;o_Nostocales;f_Nostocaceae;g_Anabaena;s_Anabaena subtropica		k_Eukaryota;p_Zoopagomycota;c_Entomophthoromycetes;o_Entomophthorales		k_Bacteria;p_Chlamydiota;c_Chlamydiia;o_Chlamydiales;f_Chlamydiaceae;g_Chlamydia	k_Bacteria;p_Cyanobacteriota;c_Cyanophyceae;o_Pseudanabaenales;f_Leptolyngbyaceae;g_Leptolyngbya;s_Leptolyngbya sp. 15MV	k_Bacteria;p_Actinomycetota;c_Actinomycetes;o_Mycobacteriales;f_Mycobacteriaceae;g_Mycolicibacterium;s_Mycolicibacterium bacteremicum
k_Eukaryota;p_Ascomycota;c_Sordariomycetes;o_Microascales;f_Microascaceae;g_Scopulariopsis	k_Bacteria;p_Planctomycetota;c_Planctomycetia;o_Planctomycetales;f_Planctomycetaceae;g_Planctomyces	k_Bacteria;p_Actinomycetota;c_Actinomycetes;o_Mycobacteriales;f_Unclassified;g_Unclassified;s_uncultured Corynebacteriales bacterium	k_Bacteria;p_Cyanobacteriota;c_Cyanophyceae;o_Nostocales;f_Nostocaceae;g_Atlanticothrix		k_Eukaryota;p_Zoopagomycota;c_Entomophthoromycetes;o_Entomophthorales;f_Entomophthoraceae		k_Bacteria;p_Chlamydiota;c_Chlamydiia;o_Chlamydiales;f_Chlamydiaceae;g_Chlamydia;s_Chlamydia abortus	k_Bacteria;p_Cyanobacteriota;c_Unclassified;o_Unclassified;f_Unclassified;g_Unclassified;s_Cyanobacteria bacterium 13_1_40CM_2_61_4	k_Bacteria;p_Actinomycetota;c_Actinomycetes;o_Mycobacteriales;f_Mycobacteriaceae;g_Mycolicibacterium;s_Mycolicibacterium neoaurum
k_Eukaryota;p_Ascomycota;c_Sordariomycetes;o_Microascales;f_Microascaceae;g_Scopulariopsis;s_Scopulariopsis brevicaulis	k_Bacteria;p_Planctomycetota;c_Planctomycetia;o_Planctomycetales;f_Planctomycetaceae;g_Planctomyces;s_Planctomyces sp. SH-PL62	k_Bacteria;p_Actinomycetota;c_Actinomycetes;o_Nakamurellales	k_Bacteria;p_Cyanobacteriota;c_Cyanophyceae;o_Nostocales;f_Nostocaceae;g_Atlanticothrix;s_Atlanticothrix silvestris		k_Eukaryota;p_Zoopagomycota;c_Entomophthoromycetes;o_Entomophthorales;f_Entomophthoraceae;g_Entomophthora		k_Bacteria;p_Chlamydiota;c_Chlamydiia;o_Chlamydiales;f_Chlamydiaceae;g_Chlamydia;s_Chlamydia trachomatis	k_Bacteria;p_Ignavibacteriota	k_Bacteria;p_Actinomycetota;c_Actinomycetes;o_Mycobacteriales;f_Nocardiaceae
k_Eukaryota;p_Ascomycota;c_Sordariomycetes;o_Sordariales	k_Bacteria;p_Pseudomonadota;c_Alphaproteobacteria;o_Caulobacterales;f_Caulobacteraceae;g_Brevundimonas;s_Brevundimonas bullata	k_Bacteria;p_Actinomycetota;c_Actinomycetes;o_Nakamurellales;f_Nakamurellaceae	k_Bacteria;p_Cyanobacteriota;c_Cyanophyceae;o_Nostocales;f_Nostocaceae;g_Cylindrospermum		k_Eukaryota;p_Zoopagomycota;c_Entomophthoromycetes;o_Entomophthorales;f_Entomophthoraceae;g_Entomophthora;s_Entomophthora muscae		k_Bacteria;p_Chlamydiota;c_Chlamydiia;o_Parachlamydiales	k_Bacteria;p_Ignavibacteriota;c_Ignavibacteria	k_Bacteria;p_Actinomycetota;c_Actinomycetes;o_Mycobacteriales;f_Nocardiaceae;g_Aldersonia
k_Eukaryota;p_Ascomycota;c_Sordariomycetes;o_Sordariales;f_Chaetomiaceae;g_Thermochaetoides	k_Bacteria;p_Pseudomonadota;c_Alphaproteobacteria;o_Caulobacterales;f_Caulobacteraceae;g_Brevundimonas;s_Brevundimonas diminuta	k_Bacteria;p_Actinomycetota;c_Actinomycetes;o_Nakamurellales;f_Nakamurellaceae;g_Nakamurella	k_Bacteria;p_Cyanobacteriota;c_Cyanophyceae;o_Nostocales;f_Nostocaceae;g_Cylindrospermum;s_Cylindrospermum sp. FACHB-282		k_Eukaryota;p_Zoopagomycota;c_Entomophthoromycetes;o_Entomophthorales;f_Entomophthoraceae;g_Massospora		k_Bacteria;p_Chlamydiota;c_Chlamydiia;o_Parachlamydiales;f_Waddliaceae	k_Bacteria;p_Ignavibacteriota;c_Ignavibacteria;o_Unclassified;f_Unclassified;g_Unclassified;s_Ignavibacteria bacterium	k_Bacteria;p_Actinomycetota;c_Actinomycetes;o_Mycobacteriales;f_Nocardiaceae;g_Aldersonia;s_Aldersonia kunmingensis
k_Eukaryota;p_Ascomycota;c_Sordariomycetes;o_Sordariales;f_Chaetomiaceae;g_Thermochaetoides;s_Thermochaetoides thermophila	k_Bacteria;p_Pseudomonadota;c_Alphaproteobacteria;o_Caulobacterales;f_Caulobacteraceae;g_Brevundimonas;s_Brevundimonas pondensis	k_Bacteria;p_Actinomycetota;c_Actinomycetes;o_Nakamurellales;f_Nakamurellaceae;g_Nakamurella;s_Nakamurella deserti	k_Bacteria;p_Cyanobacteriota;c_Cyanophyceae;o_Nostocales;f_Nostocaceae;g_Cylindrospermum;s_Cylindrospermum sp. NIES-4074		k_Eukaryota;p_Zoopagomycota;c_Entomophthoromycetes;o_Entomophthorales;f_Entomophthoraceae;g_Massospora;s_Massospora cicadina		k_Bacteria;p_Chlamydiota;c_Chlamydiia;o_Parachlamydiales;f_Waddliaceae;g_Waddlia	k_Bacteria;p_Myxococcota;c_Myxococcia;o_Myxococcales;f_Archangiaceae;g_Hyalangium;s_Hyalangium sp. H56D21	k_Bacteria;p_Actinomycetota;c_Actinomycetes;o_Mycobacteriales;f_Nocardiaceae;g_Aldersonia;s_Aldersonia sp. NBC_00410
k_Eukaryota;p_Ascomycota;c_Sordariomycetes;o_Sordariales;f_Sordariaceae	k_Bacteria;p_Pseudomonadota;c_Alphaproteobacteria;o_Hyphomicrobiales;f_Aurantimonadaceae;g_Aureimonas;s_Aureimonas altamirensis	k_Bacteria;p_Actinomycetota;c_Actinomycetes;o_Nakamurellales;f_Nakamurellaceae;g_Nakamurella;s_Nakamurella endophytica	k_Bacteria;p_Cyanobacteriota;c_Cyanophyceae;o_Nostocales;f_Nostocaceae;g_Cylindrospermum;s_Cylindrospermum stagnale		k_Viruses;p_Uroviricota;c_Caudoviricetes;o_Unclassified;f_Unclassified;g_Unclassified;s_Myxococcus phage Mx4		k_Bacteria;p_Chlamydiota;c_Chlamydiia;o_Parachlamydiales;f_Waddliaceae;g_Waddlia;s_Waddlia chondrophila	k_Bacteria;p_Nitrospirota;c_Nitrospiria;o_Nitrospirales;f_Nitrospiraceae	k_Bacteria;p_Actinomycetota;c_Actinomycetes;o_Mycobacteriales;f_Nocardiaceae;g_Rhodococcus
k_Eukaryota;p_Ascomycota;c_Sordariomycetes;o_Sordariales;f_Sordariaceae;g_Neurospora	k_Bacteria;p_Pseudomonadota;c_Alphaproteobacteria;o_Hyphomicrobiales;f_Beijerinckiaceae;g_Beijerinckia	k_Bacteria;p_Actinomycetota;c_Actinomycetes;o_Nakamurellales;f_Nakamurellaceae;g_Nakamurella;s_Nakamurella flava	k_Bacteria;p_Cyanobacteriota;c_Cyanophyceae;o_Nostocales;f_Nostocaceae;g_Dendronalium				k_Bacteria;p_Chloroflexota	k_Bacteria;p_Nitrospirota;c_Nitrospiria;o_Nitrospirales;f_Nitrospiraceae;g_Nitrospira;s_Nitrospira sp.	k_Bacteria;p_Actinomycetota;c_Actinomycetes;o_Mycobacteriales;f_Nocardiaceae;g_Rhodococcus;s_Rhodococcus corynebacterioides
k_Eukaryota;p_Ascomycota;c_Sordariomycetes;o_Sordariales;f_Sordariaceae;g_Neurospora;s_Neurospora intermedia	k_Bacteria;p_Pseudomonadota;c_Alphaproteobacteria;o_Hyphomicrobiales;f_Beijerinckiaceae;g_Beijerinckia;s_Beijerinckia indica	k_Bacteria;p_Actinomycetota;c_Actinomycetes;o_Nakamurellales;f_Nakamurellaceae;g_Nakamurella;s_Nakamurella multipartita	k_Bacteria;p_Cyanobacteriota;c_Cyanophyceae;o_Nostocales;f_Nostocaceae;g_Dendronalium;s_Dendronalium phyllosphericum				k_Bacteria;p_Chloroflexota;c_Anaerolineae;o_Anaerolineales;f_Unclassified;g_Unclassified;s_Anaerolineales bacterium	k_Bacteria;p_Nitrospirota;c_Nitrospiria;o_Nitrospirales;f_Nitrospiraceae;g_Unclassified;s_Nitrospiraceae bacterium	k_Bacteria;p_Actinomycetota;c_Actinomycetes;o_Mycobacteriales;f_Nocardiaceae;g_Rhodococcus;s_Rhodococcus kroppenstedtii
k_Eukaryota;p_Ascomycota;c_Sordariomycetes;o_Sordariales;f_Sordariaceae;g_Sordaria	k_Bacteria;p_Pseudomonadota;c_Alphaproteobacteria;o_Hyphomicrobiales;f_Beijerinckiaceae;g_Methylocapsa;s_Methylocapsa sp. S129	k_Bacteria;p_Actinomycetota;c_Actinomycetes;o_Nakamurellales;f_Nakamurellaceae;g_Nakamurella;s_Nakamurella sp. PAMC28650	k_Bacteria;p_Cyanobacteriota;c_Cyanophyceae;o_Nostocales;f_Nostocaceae;g_Desmonostoc				k_Bacteria;p_Chloroflexota;c_Dehalococcoidia	k_Bacteria;p_Pseudomonadota;c_Alphaproteobacteria;o_Caulobacterales;f_Caulobacteraceae;g_Brevundimonas;s_Brevundimonas sp. SH203	k_Bacteria;p_Actinomycetota;c_Actinomycetes;o_Mycobacteriales;f_Nocardiaceae;g_Rhodococcus;s_Rhodococcus qingshengii
k_Eukaryota;p_Ascomycota;c_Sordariomycetes;o_Sordariales;f_Sordariaceae;g_Sordaria;s_Sordaria macrospora	k_Bacteria;p_Pseudomonadota;c_Alphaproteobacteria;o_Hyphomicrobiales;f_Boseaceae;g_Bosea;s_Bosea sp. NBC_00436	k_Bacteria;p_Actinomycetota;c_Actinomycetes;o_Nakamurellales;f_Nakamurellaceae;g_Nakamurella;s_Nakamurella sp. YIM 132087	k_Bacteria;p_Cyanobacteriota;c_Cyanophyceae;o_Nostocales;f_Nostocaceae;g_Desmonostoc;s_Desmonostoc muscorum				k_Bacteria;p_Chloroflexota;c_Dehalococcoidia;o_Unclassified;f_Unclassified;g_Unclassified;s_Dehalococcoidia bacterium	k_Bacteria;p_Pseudomonadota;c_Alphaproteobacteria;o_Caulobacterales;f_Caulobacteraceae;g_Brevundimonas;s_Brevundimonas subvibrioides	k_Bacteria;p_Actinomycetota;c_Actinomycetes;o_Mycobacteriales;f_Nocardiaceae;g_Rhodococcus;s_Rhodococcus sp. 06-1477-1B
k_Eukaryota;p_Ascomycota;c_Sordariomycetes;o_Sordariales;f_Unclassified;g_Madurella	k_Bacteria;p_Pseudomonadota;c_Alphaproteobacteria;o_Hyphomicrobiales;f_Boseaceae;g_Bosea;s_Bosea sp. OK403	k_Bacteria;p_Actinomycetota;c_Actinomycetes;o_Propionibacteriales	k_Bacteria;p_Cyanobacteriota;c_Cyanophyceae;o_Nostocales;f_Nostocaceae;g_Komarekiella				k_Bacteria;p_Cyanobacteriota;c_Cyanophyceae;o_Chroococcales;f_Aphanothecaceae;g_Aphanothece;s_Aphanothece sacrum	k_Bacteria;p_Pseudomonadota;c_Alphaproteobacteria;o_Futianiales	k_Bacteria;p_Actinomycetota;c_Actinomycetes;o_Mycobacteriales;f_Nocardiaceae;g_Rhodococcus;s_Rhodococcus sp. PBTS 1
k_Eukaryota;p_Ascomycota;c_Sordariomycetes;o_Sordariales;f_Unclassified;g_Madurella;s_Madurella mycetomatis	k_Bacteria;p_Pseudomonadota;c_Alphaproteobacteria;o_Hyphomicrobiales;f_Brucellaceae	k_Bacteria;p_Actinomycetota;c_Actinomycetes;o_Propionibacteriales;f_Actinopolymorphaceae	k_Bacteria;p_Cyanobacteriota;c_Cyanophyceae;o_Nostocales;f_Nostocaceae;g_Komarekiella;s_Komarekiella sp. _clone 1_				k_Bacteria;p_Cyanobacteriota;c_Cyanophyceae;o_Nostocales;f_Aphanizomenonaceae;g_Aphanizomenon	k_Bacteria;p_Pseudomonadota;c_Alphaproteobacteria;o_Futianiales;f_Futianiaceae	k_Bacteria;p_Actinomycetota;c_Actinomycetes;o_Mycobacteriales;f_Nocardiaceae;g_Williamsia
k_Eukaryota;p_Ascomycota;c_Sordariomycetes;o_Xylariales;f_Apiosporaceae	k_Bacteria;p_Pseudomonadota;c_Alphaproteobacteria;o_Hyphomicrobiales;f_Brucellaceae;g_Brucella	k_Bacteria;p_Actinomycetota;c_Actinomycetes;o_Propionibacteriales;f_Actinopolymorphaceae;g_Actinopolymorpha	k_Bacteria;p_Cyanobacteriota;c_Cyanophyceae;o_Nostocales;f_Nostocaceae;g_Nostoc				k_Bacteria;p_Cyanobacteriota;c_Cyanophyceae;o_Nostocales;f_Aphanizomenonaceae;g_Cylindrospermopsis	k_Bacteria;p_Pseudomonadota;c_Alphaproteobacteria;o_Futianiales;f_Futianiaceae;g_Futiania	k_Bacteria;p_Actinomycetota;c_Actinomycetes;o_Mycobacteriales;f_Nocardiaceae;g_Williamsia;s_Williamsia soli
k_Eukaryota;p_Ascomycota;c_Sordariomycetes;o_Xylariales;f_Apiosporaceae;g_Apiospora	k_Bacteria;p_Pseudomonadota;c_Alphaproteobacteria;o_Hyphomicrobiales;f_Brucellaceae;g_Brucella;s_Brucella endophytica	k_Bacteria;p_Actinomycetota;c_Actinomycetes;o_Propionibacteriales;f_Kribbellaceae	k_Bacteria;p_Cyanobacteriota;c_Cyanophyceae;o_Nostocales;f_Nostocaceae;g_Nostoc;s_Nostoc calcicola				k_Bacteria;p_Cyanobacteriota;c_Cyanophyceae;o_Nostocales;f_Aphanizomenonaceae;g_Cylindrospermopsis;s_Cylindrospermopsis raciborskii	k_Bacteria;p_Pseudomonadota;c_Alphaproteobacteria;o_Futianiales;f_Futianiaceae;g_Futiania;s_Futiania mangrovii	k_Bacteria;p_Actinomycetota;c_Actinomycetes;o_Mycobacteriales;f_Tsukamurellaceae
k_Eukaryota;p_Ascomycota;c_Sordariomycetes;o_Xylariales;f_Apiosporaceae;g_Apiospora;s_Apiospora arundinis	k_Bacteria;p_Pseudomonadota;c_Alphaproteobacteria;o_Hyphomicrobiales;f_Devosiaceae;g_Devosia;s_Devosia sp. MC1541	k_Bacteria;p_Actinomycetota;c_Actinomycetes;o_Propionibacteriales;f_Kribbellaceae;g_Kribbella	k_Bacteria;p_Cyanobacteriota;c_Cyanophyceae;o_Nostocales;f_Nostocaceae;g_Nostoc;s_Nostoc carneum				k_Bacteria;p_Cyanobacteriota;c_Cyanophyceae;o_Nostocales;f_Nostocaceae;g_Nostoc;s_Nostoc sp. 2RC	k_Bacteria;p_Pseudomonadota;c_Alphaproteobacteria;o_Hyphomicrobiales;f_Aestuariivirgaceae;g_Aestuariivirga;s_Aestuariivirga litoralis	k_Bacteria;p_Actinomycetota;c_Actinomycetes;o_Mycobacteriales;f_Tsukamurellaceae;g_Tsukamurella
k_Eukaryota;p_Ascomycota;c_Sordariomycetes;o_Xylariales;f_Hypoxylaceae;g_Annulohypoxylon	k_Bacteria;p_Pseudomonadota;c_Alphaproteobacteria;o_Hyphomicrobiales;f_Hyphomicrobiaceae;g_Rhodoplanes;s_Rhodoplanes sp. Z2-YC6860	k_Bacteria;p_Actinomycetota;c_Actinomycetes;o_Propionibacteriales;f_Nocardioidaceae;g_Friedmanniella	k_Bacteria;p_Cyanobacteriota;c_Cyanophyceae;o_Nostocales;f_Nostocaceae;g_Nostoc;s_Nostoc commune				k_Bacteria;p_Cyanobacteriota;c_Cyanophyceae;o_Nostocales;f_Nostocaceae;g_Nostoc;s_Nostoc sp. UCD121	k_Bacteria;p_Pseudomonadota;c_Alphaproteobacteria;o_Hyphomicrobiales;f_Afifellaceae	k_Bacteria;p_Actinomycetota;c_Actinomycetes;o_Propionibacteriales;f_Nocardioidaceae
k_Eukaryota;p_Ascomycota;c_Sordariomycetes;o_Xylariales;f_Hypoxylaceae;g_Annulohypoxylon;s_Annulohypoxylon stygium	k_Bacteria;p_Pseudomonadota;c_Alphaproteobacteria;o_Hyphomicrobiales;f_Lichenibacteriaceae	k_Bacteria;p_Actinomycetota;c_Actinomycetes;o_Propionibacteriales;f_Nocardioidaceae;g_Friedmanniella;s_Friedmanniella luteola	k_Bacteria;p_Cyanobacteriota;c_Cyanophyceae;o_Nostocales;f_Nostocaceae;g_Nostoc;s_Nostoc cycadae				k_Bacteria;p_Cyanobacteriota;c_Cyanophyceae;o_Nostocales;f_Nostocaceae;g_Nostoc;s_Nostoc sp. UCD122	k_Bacteria;p_Pseudomonadota;c_Alphaproteobacteria;o_Hyphomicrobiales;f_Afifellaceae;g_Afifella	k_Bacteria;p_Actinomycetota;c_Actinomycetes;o_Propionibacteriales;f_Nocardioidaceae;g_Aeromicrobium
k_Eukaryota;p_Ascomycota;c_Sordariomycetes;o_Xylariales;f_Xylariaceae;g_Durotheca	k_Bacteria;p_Pseudomonadota;c_Alphaproteobacteria;o_Hyphomicrobiales;f_Lichenibacteriaceae;g_Lichenibacterium	k_Bacteria;p_Actinomycetota;c_Actinomycetes;o_Propionibacteriales;f_Nocardioidaceae;g_Friedmanniella;s_uncultured Friedmanniella sp.	k_Bacteria;p_Cyanobacteriota;c_Cyanophyceae;o_Nostocales;f_Nostocaceae;g_Nostoc;s_Nostoc edaphicum				k_Bacteria;p_Cyanobacteriota;c_Unclassified;o_Unclassified;f_Unclassified;g_Unclassified;s_cyanobacterium G8-9	k_Bacteria;p_Pseudomonadota;c_Alphaproteobacteria;o_Hyphomicrobiales;f_Afifellaceae;g_Afifella;s_Afifella sp. IM 167	k_Bacteria;p_Actinomycetota;c_Actinomycetes;o_Propionibacteriales;f_Nocardioidaceae;g_Aeromicrobium;s_Aeromicrobium endophyticum
k_Eukaryota;p_Ascomycota;c_Sordariomycetes;o_Xylariales;f_Xylariaceae;g_Durotheca;s_Durotheca rogersii	k_Bacteria;p_Pseudomonadota;c_Alphaproteobacteria;o_Hyphomicrobiales;f_Lichenibacteriaceae;g_Lichenibacterium;s_Lichenibacterium minor	k_Bacteria;p_Actinomycetota;c_Actinomycetes;o_Propionibacteriales;f_Nocardioidaceae;g_Marmoricola;s_Marmoricola caldifontis	k_Bacteria;p_Cyanobacteriota;c_Cyanophyceae;o_Nostocales;f_Nostocaceae;g_Nostoc;s_Nostoc favosum				k_Bacteria;p_Deinococcota;c_Deinococci;o_Deinococcales;f_Deinococcaceae;g_Deinococcus;s_Deinococcus peraridilitoris	k_Bacteria;p_Pseudomonadota;c_Alphaproteobacteria;o_Hyphomicrobiales;f_Amorphaceae	k_Bacteria;p_Actinomycetota;c_Actinomycetes;o_Propionibacteriales;f_Nocardioidaceae;g_Aeromicrobium;s_Aeromicrobium erythreum
k_Eukaryota;p_Basidiomycota;c_Agaricomycetes;o_Agaricales;f_Agaricaceae	k_Bacteria;p_Pseudomonadota;c_Alphaproteobacteria;o_Hyphomicrobiales;f_Lichenibacteriaceae;g_Lichenibacterium;s_Lichenibacterium ramalinae	k_Bacteria;p_Actinomycetota;c_Actinomycetes;o_Propionibacteriales;f_Nocardioidaceae;g_Marmoricola;s_Marmoricola pocheonensis	k_Bacteria;p_Cyanobacteriota;c_Cyanophyceae;o_Nostocales;f_Nostocaceae;g_Nostoc;s_Nostoc flagelliforme				k_Bacteria;p_Mycoplasmatota	k_Bacteria;p_Pseudomonadota;c_Alphaproteobacteria;o_Hyphomicrobiales;f_Amorphaceae;g_Acuticoccus	k_Bacteria;p_Actinomycetota;c_Actinomycetes;o_Propionibacteriales;f_Nocardioidaceae;g_Aeromicrobium;s_Aeromicrobium marinum
k_Eukaryota;p_Basidiomycota;c_Agaricomycetes;o_Agaricales;f_Lyophyllaceae;g_Termitomyces	k_Bacteria;p_Pseudomonadota;c_Alphaproteobacteria;o_Hyphomicrobiales;f_Methylobacteriaceae;g_Methylobacterium;s_Methylobacterium hispanicum	k_Bacteria;p_Actinomycetota;c_Actinomycetes;o_Propionibacteriales;f_Nocardioidaceae;g_Micropruina	k_Bacteria;p_Cyanobacteriota;c_Cyanophyceae;o_Nostocales;f_Nostocaceae;g_Nostoc;s_Nostoc linckia				k_Bacteria;p_Mycoplasmatota;c_Mollicutes	k_Bacteria;p_Pseudomonadota;c_Alphaproteobacteria;o_Hyphomicrobiales;f_Amorphaceae;g_Acuticoccus;s_Acuticoccus kalidii	k_Bacteria;p_Actinomycetota;c_Actinomycetes;o_Propionibacteriales;f_Nocardioidaceae;g_Aeromicrobium;s_Aeromicrobium sp. 50.2.37
k_Eukaryota;p_Basidiomycota;c_Agaricomycetes;o_Agaricales;f_Marasmiaceae	k_Bacteria;p_Pseudomonadota;c_Alphaproteobacteria;o_Hyphomicrobiales;f_Methylobacteriaceae;g_Methylobacterium;s_Methylobacterium sp.	k_Bacteria;p_Actinomycetota;c_Actinomycetes;o_Propionibacteriales;f_Nocardioidaceae;g_Micropruina;s_Micropruina glycogenica	k_Bacteria;p_Cyanobacteriota;c_Cyanophyceae;o_Nostocales;f_Nostocaceae;g_Nostoc;s_Nostoc minutum				k_Bacteria;p_Mycoplasmatota;c_Mollicutes;o_Mycoplasmatales	k_Bacteria;p_Pseudomonadota;c_Alphaproteobacteria;o_Hyphomicrobiales;f_Amorphaceae;g_Acuticoccus;s_Acuticoccus kandeliae	k_Bacteria;p_Actinomycetota;c_Actinomycetes;o_Propionibacteriales;f_Nocardioidaceae;g_Aeromicrobium;s_Aeromicrobium sp. CnD17-E
k_Eukaryota;p_Basidiomycota;c_Agaricomycetes;o_Agaricales;f_Physalacriaceae;g_Flammulina	k_Bacteria;p_Pseudomonadota;c_Alphaproteobacteria;o_Hyphomicrobiales;f_Methylobacteriaceae;g_Methylobacterium;s_Methylobacterium sp. 4-46	k_Bacteria;p_Actinomycetota;c_Actinomycetes;o_Propionibacteriales;f_Nocardioidaceae;g_Micropruina;s_Micropruina sp. KQZ13P-5	k_Bacteria;p_Cyanobacteriota;c_Cyanophyceae;o_Nostocales;f_Nostocaceae;g_Nostoc;s_Nostoc mirabile				k_Bacteria;p_Mycoplasmatota;c_Mollicutes;o_Mycoplasmatales;f_Mycoplasmataceae	k_Bacteria;p_Pseudomonadota;c_Alphaproteobacteria;o_Hyphomicrobiales;f_Amorphaceae;g_Acuticoccus;s_Acuticoccus mangrovi	k_Bacteria;p_Actinomycetota;c_Actinomycetes;o_Propionibacteriales;f_Nocardioidaceae;g_Aeromicrobium;s_Aeromicrobium sp. Leaf289
k_Eukaryota;p_Basidiomycota;c_Agaricomycetes;o_Agaricales;f_Physalacriaceae;g_Flammulina;s_Flammulina velutipes	k_Bacteria;p_Pseudomonadota;c_Alphaproteobacteria;o_Hyphomicrobiales;f_Methylobacteriaceae;g_Methylobacterium;s_Methylobacterium tarhaniae	k_Bacteria;p_Actinomycetota;c_Actinomycetes;o_Propionibacteriales;f_Nocardioidaceae;g_Mumia	k_Bacteria;p_Cyanobacteriota;c_Cyanophyceae;o_Nostocales;f_Nostocaceae;g_Nostoc;s_Nostoc parmelioides				k_Bacteria;p_Mycoplasmatota;c_Mollicutes;o_Mycoplasmatales;f_Mycoplasmataceae;g_Mycoplasmopsis	k_Bacteria;p_Pseudomonadota;c_Alphaproteobacteria;o_Hyphomicrobiales;f_Amorphaceae;g_Acuticoccus;s_Acuticoccus sediminis	k_Bacteria;p_Actinomycetota;c_Actinomycetes;o_Propionibacteriales;f_Nocardioidaceae;g_Aeromicrobium;s_Aeromicrobium sp. Leaf350
k_Eukaryota;p_Basidiomycota;c_Agaricomycetes;o_Agaricales;f_Pleurotaceae;g_Pleurotus;s_Pleurotus ostreatus	k_Bacteria;p_Pseudomonadota;c_Alphaproteobacteria;o_Hyphomicrobiales;f_Nitrobacteraceae;g_Bradyrhizobium;s_Bradyrhizobium archetypum	k_Bacteria;p_Actinomycetota;c_Actinomycetes;o_Propionibacteriales;f_Nocardioidaceae;g_Nocardioides;s_Nocardioides agariphilus	k_Bacteria;p_Cyanobacteriota;c_Cyanophyceae;o_Nostocales;f_Nostocaceae;g_Nostoc;s_Nostoc punctiforme				k_Bacteria;p_Mycoplasmatota;c_Mollicutes;o_Mycoplasmatales;f_Mycoplasmataceae;g_Mycoplasmopsis;s_Mycoplasmopsis arginini	k_Bacteria;p_Pseudomonadota;c_Alphaproteobacteria;o_Hyphomicrobiales;f_Amorphaceae;g_Acuticoccus;s_Acuticoccus sp. I52.16.1	k_Bacteria;p_Actinomycetota;c_Actinomycetes;o_Propionibacteriales;f_Nocardioidaceae;g_Aeromicrobium;s_Aeromicrobium sp. Root495
k_Eukaryota;p_Basidiomycota;c_Agaricomycetes;o_Agaricales;f_Psathyrellaceae;g_Coprinopsis	k_Bacteria;p_Pseudomonadota;c_Alphaproteobacteria;o_Hyphomicrobiales;f_Phyllobacteriaceae;g_Pseudaminobacter;s_Pseudaminobacter arsenicus	k_Bacteria;p_Actinomycetota;c_Actinomycetes;o_Propionibacteriales;f_Nocardioidaceae;g_Nocardioides;s_Nocardioides aquaticus	k_Bacteria;p_Cyanobacteriota;c_Cyanophyceae;o_Nostocales;f_Nostocaceae;g_Nostoc;s_Nostoc sp. _Lobaria pulmonaria (5183) cyanobiont_				k_Bacteria;p_Mycoplasmatota;c_Mollicutes;o_Mycoplasmatales;f_Mycoplasmataceae;g_Mycoplasmopsis;s_Mycoplasmopsis bovis	k_Bacteria;p_Pseudomonadota;c_Alphaproteobacteria;o_Hyphomicrobiales;f_Amorphaceae;g_Acuticoccus;s_Acuticoccus yangtzensis	k_Bacteria;p_Actinomycetota;c_Actinomycetes;o_Propionibacteriales;f_Nocardioidaceae;g_Aeromicrobium;s_Aeromicrobium terrae
k_Eukaryota;p_Basidiomycota;c_Agaricomycetes;o_Agaricales;f_Psathyrellaceae;g_Coprinopsis;s_Coprinopsis cinerea	k_Bacteria;p_Pseudomonadota;c_Alphaproteobacteria;o_Hyphomicrobiales;f_Rhodobiaceae	k_Bacteria;p_Actinomycetota;c_Actinomycetes;o_Propionibacteriales;f_Nocardioidaceae;g_Nocardioides;s_Nocardioides aromaticivorans	k_Bacteria;p_Cyanobacteriota;c_Cyanophyceae;o_Nostocales;f_Nostocaceae;g_Nostoc;s_Nostoc sp. _Peltigera malacea cyanobiont_ DB3992				k_Bacteria;p_Myxococcota;c_Myxococcia;o_Myxococcales	k_Bacteria;p_Pseudomonadota;c_Alphaproteobacteria;o_Hyphomicrobiales;f_Amorphaceae;g_Amorphus	k_Bacteria;p_Actinomycetota;c_Actinomycetes;o_Propionibacteriales;f_Nocardioidaceae;g_Marmoricola
k_Eukaryota;p_Basidiomycota;c_Agaricomycetes;o_Cantharellales	k_Bacteria;p_Pseudomonadota;c_Alphaproteobacteria;o_Hyphomicrobiales;f_Roseiarcaceae	k_Bacteria;p_Actinomycetota;c_Actinomycetes;o_Propionibacteriales;f_Nocardioidaceae;g_Nocardioides;s_Nocardioides campestrisoli	k_Bacteria;p_Cyanobacteriota;c_Cyanophyceae;o_Nostocales;f_Nostocaceae;g_Nostoc;s_Nostoc sp. _Peltigera membranacea cyanobiont_ 210A				k_Bacteria;p_Myxococcota;c_Myxococcia;o_Myxococcales;f_Archangiaceae;g_Archangium;s_Archangium gephyra	k_Bacteria;p_Pseudomonadota;c_Alphaproteobacteria;o_Hyphomicrobiales;f_Amorphaceae;g_Amorphus;s_Amorphus coralli	k_Bacteria;p_Actinomycetota;c_Actinomycetes;o_Propionibacteriales;f_Nocardioidaceae;g_Marmoricola;s_Marmoricola aequoreus
k_Eukaryota;p_Basidiomycota;c_Agaricomycetes;o_Cantharellales;f_Ceratobasidiaceae	k_Bacteria;p_Pseudomonadota;c_Alphaproteobacteria;o_Hyphomicrobiales;f_Roseiarcaceae;g_Roseiarcus	k_Bacteria;p_Actinomycetota;c_Actinomycetes;o_Propionibacteriales;f_Nocardioidaceae;g_Nocardioides;s_Nocardioides coralli	k_Bacteria;p_Cyanobacteriota;c_Cyanophyceae;o_Nostocales;f_Nostocaceae;g_Nostoc;s_Nostoc sp. _Peltigera membranacea cyanobiont_ 213				k_Bacteria;p_Myxococcota;c_Myxococcia;o_Myxococcales;f_Myxococcaceae;g_Pyxidicoccus;s_Pyxidicoccus sp. MSG2	k_Bacteria;p_Pseudomonadota;c_Alphaproteobacteria;o_Hyphomicrobiales;f_Aurantimonadaceae	k_Bacteria;p_Actinomycetota;c_Actinomycetes;o_Propionibacteriales;f_Nocardioidaceae;g_Marmoricola;s_Marmoricola aurantiacus
k_Eukaryota;p_Basidiomycota;c_Exobasidiomycetes;o_Microstromatales	k_Bacteria;p_Pseudomonadota;c_Alphaproteobacteria;o_Hyphomicrobiales;f_Roseiarcaceae;g_Roseiarcus;s_Roseiarcus fermentans	k_Bacteria;p_Actinomycetota;c_Actinomycetes;o_Propionibacteriales;f_Nocardioidaceae;g_Nocardioides;s_Nocardioides daphniae	k_Bacteria;p_Cyanobacteriota;c_Cyanophyceae;o_Nostocales;f_Nostocaceae;g_Nostoc;s_Nostoc sp. _Peltigera membranacea cyanobiont_ 232				k_Bacteria;p_Nitrospinota	k_Bacteria;p_Pseudomonadota;c_Alphaproteobacteria;o_Hyphomicrobiales;f_Aurantimonadaceae;g_Aurantimonas	k_Bacteria;p_Actinomycetota;c_Actinomycetes;o_Propionibacteriales;f_Nocardioidaceae;g_Marmoricola;s_Marmoricola endophyticus
k_Eukaryota;p_Basidiomycota;c_Exobasidiomycetes;o_Microstromatales;f_Unclassified;g_Pseudomicrostroma	k_Bacteria;p_Pseudomonadota;c_Alphaproteobacteria;o_Hyphomicrobiales;f_Unclassified;g_Unclassified;s_Rhizobiales bacterium 12-68-15	k_Bacteria;p_Actinomycetota;c_Actinomycetes;o_Propionibacteriales;f_Nocardioidaceae;g_Nocardioides;s_Nocardioides dokdonensis	k_Bacteria;p_Cyanobacteriota;c_Cyanophyceae;o_Nostocales;f_Nostocaceae;g_Nostoc;s_Nostoc sp. _Peltigera membranacea cyanobiont_ N6				k_Bacteria;p_Planctomycetota;c_Planctomycetia;o_Pirellulales	k_Bacteria;p_Pseudomonadota;c_Alphaproteobacteria;o_Hyphomicrobiales;f_Aurantimonadaceae;g_Aurantimonas;s_Aurantimonas aggregata	k_Bacteria;p_Actinomycetota;c_Actinomycetes;o_Propionibacteriales;f_Nocardioidaceae;g_Marmoricola;s_Marmoricola ginsengisoli
k_Eukaryota;p_Basidiomycota;c_Exobasidiomycetes;o_Microstromatales;f_Unclassified;g_Pseudomicrostroma;s_Pseudomicrostroma glucosiphilum	k_Bacteria;p_Pseudomonadota;c_Alphaproteobacteria;o_Hyphomicrobiales;f_Xanthobacteraceae;g_Starkeya;s_Starkeya novella	k_Bacteria;p_Actinomycetota;c_Actinomycetes;o_Propionibacteriales;f_Nocardioidaceae;g_Nocardioides;s_Nocardioides houyundeii	k_Bacteria;p_Cyanobacteriota;c_Cyanophyceae;o_Nostocales;f_Nostocaceae;g_Nostoc;s_Nostoc sp. 106C				k_Bacteria;p_Planctomycetota;c_Planctomycetia;o_Pirellulales;f_Pirellulaceae	k_Bacteria;p_Pseudomonadota;c_Alphaproteobacteria;o_Hyphomicrobiales;f_Aurantimonadaceae;g_Aurantimonas;s_Aurantimonas coralicida	k_Bacteria;p_Actinomycetota;c_Actinomycetes;o_Propionibacteriales;f_Nocardioidaceae;g_Marmoricola;s_Marmoricola scoriae
k_Eukaryota;p_Basidiomycota;c_Ustilaginomycetes;o_Ustilaginales	k_Bacteria;p_Pseudomonadota;c_Alphaproteobacteria;o_Pelagibacterales	k_Bacteria;p_Actinomycetota;c_Actinomycetes;o_Propionibacteriales;f_Nocardioidaceae;g_Nocardioides;s_Nocardioides humi	k_Bacteria;p_Cyanobacteriota;c_Cyanophyceae;o_Nostocales;f_Nostocaceae;g_Nostoc;s_Nostoc sp. ATCC 43529				k_Bacteria;p_Planctomycetota;c_Planctomycetia;o_Pirellulales;f_Pirellulaceae;g_Bremerella	k_Bacteria;p_Pseudomonadota;c_Alphaproteobacteria;o_Hyphomicrobiales;f_Aurantimonadaceae;g_Aurantimonas;s_Aurantimonas endophytica	k_Bacteria;p_Actinomycetota;c_Actinomycetes;o_Propionibacteriales;f_Nocardioidaceae;g_Marmoricola;s_Marmoricola sp. Leaf446
k_Eukaryota;p_Basidiomycota;c_Ustilaginomycetes;o_Ustilaginales;f_Ustilaginaceae	k_Bacteria;p_Pseudomonadota;c_Alphaproteobacteria;o_Pelagibacterales;f_Pelagibacteraceae	k_Bacteria;p_Actinomycetota;c_Actinomycetes;o_Propionibacteriales;f_Nocardioidaceae;g_Nocardioides;s_Nocardioides immobilis	k_Bacteria;p_Cyanobacteriota;c_Cyanophyceae;o_Nostocales;f_Nostocaceae;g_Nostoc;s_Nostoc sp. ATCC 53789				k_Bacteria;p_Planctomycetota;c_Planctomycetia;o_Pirellulales;f_Pirellulaceae;g_Bremerella;s_Bremerella cremea	k_Bacteria;p_Pseudomonadota;c_Alphaproteobacteria;o_Hyphomicrobiales;f_Aurantimonadaceae;g_Aurantimonas;s_Aurantimonas manganoxydans	k_Bacteria;p_Actinomycetota;c_Actinomycetes;o_Propionibacteriales;f_Nocardioidaceae;g_Marmoricola;s_Marmoricola sp. URHB0036
k_Eukaryota;p_Basidiomycota;c_Ustilaginomycetes;o_Ustilaginales;f_Ustilaginaceae;g_Sporisorium;s_Sporisorium reilianum	k_Bacteria;p_Pseudomonadota;c_Alphaproteobacteria;o_Rhodobacterales;f_Paracoccaceae;g_Fuscovulum	k_Bacteria;p_Actinomycetota;c_Actinomycetes;o_Propionibacteriales;f_Nocardioidaceae;g_Nocardioides;s_Nocardioides lacusdianchii	k_Bacteria;p_Cyanobacteriota;c_Cyanophyceae;o_Nostocales;f_Nostocaceae;g_Nostoc;s_Nostoc sp. B(2019)				k_Bacteria;p_Pseudomonadota	k_Bacteria;p_Pseudomonadota;c_Alphaproteobacteria;o_Hyphomicrobiales;f_Aurantimonadaceae;g_Aurantimonas;s_Aurantimonas marina	k_Bacteria;p_Actinomycetota;c_Actinomycetes;o_Propionibacteriales;f_Nocardioidaceae;g_Nocardioides
k_Eukaryota;p_Basidiomycota;c_Ustilaginomycetes;o_Ustilaginales;f_Ustilaginaceae;g_Ustilago	k_Bacteria;p_Pseudomonadota;c_Alphaproteobacteria;o_Rhodobacterales;f_Paracoccaceae;g_Fuscovulum;s_Fuscovulum blasticum	k_Bacteria;p_Actinomycetota;c_Actinomycetes;o_Propionibacteriales;f_Nocardioidaceae;g_Nocardioides;s_Nocardioides lijunqiniae	k_Bacteria;p_Cyanobacteriota;c_Cyanophyceae;o_Nostocales;f_Nostocaceae;g_Nostoc;s_Nostoc sp. C052				k_Bacteria;p_Pseudomonadota;c_Alphaproteobacteria;o_Caulobacterales;f_Caulobacteraceae;g_Phenylobacterium;s_Phenylobacterium aquaticum	k_Bacteria;p_Pseudomonadota;c_Alphaproteobacteria;o_Hyphomicrobiales;f_Aurantimonadaceae;g_Aurantimonas;s_Aurantimonas sp. 22II-16-19i	k_Bacteria;p_Actinomycetota;c_Actinomycetes;o_Propionibacteriales;f_Nocardioidaceae;g_Nocardioides;s_Nocardioides alkalitolerans
k_Eukaryota;p_Basidiomycota;c_Ustilaginomycetes;o_Ustilaginales;f_Ustilaginaceae;g_Ustilago;s_Ustilago bromivora	k_Bacteria;p_Pseudomonadota;c_Alphaproteobacteria;o_Rhodobacterales;f_Paracoccaceae;g_Gemmobacter;s_Gemmobacter nanjingensis	k_Bacteria;p_Actinomycetota;c_Actinomycetes;o_Propionibacteriales;f_Nocardioidaceae;g_Nocardioides;s_Nocardioides malaquae	k_Bacteria;p_Cyanobacteriota;c_Cyanophyceae;o_Nostocales;f_Nostocaceae;g_Nostoc;s_Nostoc sp. C057				k_Bacteria;p_Pseudomonadota;c_Alphaproteobacteria;o_Hyphomicrobiales	k_Bacteria;p_Pseudomonadota;c_Alphaproteobacteria;o_Hyphomicrobiales;f_Aurantimonadaceae;g_Aurantimonas;s_Aurantimonas sp. DM33-3	k_Bacteria;p_Actinomycetota;c_Actinomycetes;o_Propionibacteriales;f_Nocardioidaceae;g_Nocardioides;s_Nocardioides alpinus
k_Eukaryota;p_Basidiomycota;c_Ustilaginomycetes;o_Ustilaginales;f_Ustilaginaceae;g_Ustilago;s_Ustilago hordei	k_Bacteria;p_Pseudomonadota;c_Alphaproteobacteria;o_Rhodobacterales;f_Paracoccaceae;g_Limimaricola;s_Limimaricola hongkongensis	k_Bacteria;p_Actinomycetota;c_Actinomycetes;o_Propionibacteriales;f_Nocardioidaceae;g_Nocardioides;s_Nocardioides marinus	k_Bacteria;p_Cyanobacteriota;c_Cyanophyceae;o_Nostocales;f_Nostocaceae;g_Nostoc;s_Nostoc sp. CENA543				k_Bacteria;p_Pseudomonadota;c_Alphaproteobacteria;o_Hyphomicrobiales;f_Aestuariivirgaceae	k_Bacteria;p_Pseudomonadota;c_Alphaproteobacteria;o_Hyphomicrobiales;f_Aurantimonadaceae;g_Aurantimonas;s_Aurantimonas sp. HBX-1	k_Bacteria;p_Actinomycetota;c_Actinomycetes;o_Propionibacteriales;f_Nocardioidaceae;g_Nocardioides;s_Nocardioides anomalus
k_Eukaryota;p_Basidiomycota;c_Ustilaginomycetes;o_Ustilaginales;f_Ustilaginaceae;g_Ustilago;s_Ustilago maydis	k_Bacteria;p_Pseudomonadota;c_Alphaproteobacteria;o_Rhodobacterales;f_Paracoccaceae;g_Paracoccus	k_Bacteria;p_Actinomycetota;c_Actinomycetes;o_Propionibacteriales;f_Nocardioidaceae;g_Nocardioides;s_Nocardioides mesophilus	k_Bacteria;p_Cyanobacteriota;c_Cyanophyceae;o_Nostocales;f_Nostocaceae;g_Nostoc;s_Nostoc sp. CHAB 5715				k_Bacteria;p_Pseudomonadota;c_Alphaproteobacteria;o_Hyphomicrobiales;f_Aestuariivirgaceae;g_Aestuariivirga	k_Bacteria;p_Pseudomonadota;c_Alphaproteobacteria;o_Hyphomicrobiales;f_Aurantimonadaceae;g_Aurantimonas;s_Aurantimonas sp. Leaf443	k_Bacteria;p_Actinomycetota;c_Actinomycetes;o_Propionibacteriales;f_Nocardioidaceae;g_Nocardioides;s_Nocardioides astragali
k_Eukaryota;p_Chytridiomycota;c_Chytridiomycetes;o_Chytridiales	k_Bacteria;p_Pseudomonadota;c_Alphaproteobacteria;o_Rhodobacterales;f_Paracoccaceae;g_Paracoccus;s_Paracoccus aeridis	k_Bacteria;p_Actinomycetota;c_Actinomycetes;o_Propionibacteriales;f_Nocardioidaceae;g_Nocardioides;s_Nocardioides panacis	k_Bacteria;p_Cyanobacteriota;c_Cyanophyceae;o_Nostocales;f_Nostocaceae;g_Nostoc;s_Nostoc sp. CHAB 5824				k_Bacteria;p_Pseudomonadota;c_Alphaproteobacteria;o_Hyphomicrobiales;f_Aurantimonadaceae;g_Aureimonas;s_Aureimonas psammosilenae	k_Bacteria;p_Pseudomonadota;c_Alphaproteobacteria;o_Hyphomicrobiales;f_Aurantimonadaceae;g_Aurantimonas;s_Aurantimonas sp. LRZ36	k_Bacteria;p_Actinomycetota;c_Actinomycetes;o_Propionibacteriales;f_Nocardioidaceae;g_Nocardioides;s_Nocardioides baculatus
k_Eukaryota;p_Chytridiomycota;c_Chytridiomycetes;o_Chytridiales;f_Chytriomycetaceae	k_Bacteria;p_Pseudomonadota;c_Alphaproteobacteria;o_Rhodobacterales;f_Paracoccaceae;g_Paracoccus;s_Paracoccus alkenifer	k_Bacteria;p_Actinomycetota;c_Actinomycetes;o_Propionibacteriales;f_Nocardioidaceae;g_Nocardioides;s_Nocardioides panaciterrulae	k_Bacteria;p_Cyanobacteriota;c_Cyanophyceae;o_Nostocales;f_Nostocaceae;g_Nostoc;s_Nostoc sp. CHAB 5836				k_Bacteria;p_Pseudomonadota;c_Alphaproteobacteria;o_Hyphomicrobiales;f_Bartonellaceae;g_Bartonella;s_Bartonella vinsonii	k_Bacteria;p_Pseudomonadota;c_Alphaproteobacteria;o_Hyphomicrobiales;f_Aurantimonadaceae;g_Aurantimonas;s_Aurantimonas sp. VKM B-3413	k_Bacteria;p_Actinomycetota;c_Actinomycetes;o_Propionibacteriales;f_Nocardioidaceae;g_Nocardioides;s_Nocardioides caeni
k_Eukaryota;p_Chytridiomycota;c_Chytridiomycetes;o_Chytridiales;f_Chytriomycetaceae;g_Rhizoclosmatium	k_Bacteria;p_Pseudomonadota;c_Alphaproteobacteria;o_Rhodobacterales;f_Paracoccaceae;g_Paracoccus;s_Paracoccus aminophilus	k_Bacteria;p_Actinomycetota;c_Actinomycetes;o_Propionibacteriales;f_Nocardioidaceae;g_Nocardioides;s_Nocardioides piscis	k_Bacteria;p_Cyanobacteriota;c_Cyanophyceae;o_Nostocales;f_Nostocaceae;g_Nostoc;s_Nostoc sp. CHAB 5844				k_Bacteria;p_Pseudomonadota;c_Alphaproteobacteria;o_Hyphomicrobiales;f_Brucellaceae;g_Brucella;s_Brucella melitensis	k_Bacteria;p_Pseudomonadota;c_Alphaproteobacteria;o_Hyphomicrobiales;f_Aurantimonadaceae;g_Aureimonas	k_Bacteria;p_Actinomycetota;c_Actinomycetes;o_Propionibacteriales;f_Nocardioidaceae;g_Nocardioides;s_Nocardioides carbamazepini
k_Eukaryota;p_Chytridiomycota;c_Chytridiomycetes;o_Chytridiales;f_Chytriomycetaceae;g_Rhizoclosmatium;s_Rhizoclosmatium globosum	k_Bacteria;p_Pseudomonadota;c_Alphaproteobacteria;o_Rhodobacterales;f_Paracoccaceae;g_Paracoccus;s_Paracoccus aminovorans	k_Bacteria;p_Actinomycetota;c_Actinomycetes;o_Propionibacteriales;f_Nocardioidaceae;g_Nocardioides;s_Nocardioides salarius	k_Bacteria;p_Cyanobacteriota;c_Cyanophyceae;o_Nostocales;f_Nostocaceae;g_Nostoc;s_Nostoc sp. FACHB-110				k_Bacteria;p_Pseudomonadota;c_Alphaproteobacteria;o_Hyphomicrobiales;f_Chelatococcaceae	k_Bacteria;p_Pseudomonadota;c_Alphaproteobacteria;o_Hyphomicrobiales;f_Aurantimonadaceae;g_Aureimonas;s_Aureimonas endophytica	k_Bacteria;p_Actinomycetota;c_Actinomycetes;o_Propionibacteriales;f_Nocardioidaceae;g_Nocardioides;s_Nocardioides cavernae
k_Eukaryota;p_Mucoromycota;c_Endogonomycetes	k_Bacteria;p_Pseudomonadota;c_Alphaproteobacteria;o_Rhodobacterales;f_Paracoccaceae;g_Paracoccus;s_Paracoccus aurantiacus	k_Bacteria;p_Actinomycetota;c_Actinomycetes;o_Propionibacteriales;f_Nocardioidaceae;g_Nocardioides;s_Nocardioides solisilvae	k_Bacteria;p_Cyanobacteriota;c_Cyanophyceae;o_Nostocales;f_Nostocaceae;g_Nostoc;s_Nostoc sp. FACHB-133				k_Bacteria;p_Pseudomonadota;c_Alphaproteobacteria;o_Hyphomicrobiales;f_Chelatococcaceae;g_Chelatococcus	k_Bacteria;p_Pseudomonadota;c_Alphaproteobacteria;o_Hyphomicrobiales;f_Aurantimonadaceae;g_Aureimonas;s_Aureimonas leprariae	k_Bacteria;p_Actinomycetota;c_Actinomycetes;o_Propionibacteriales;f_Nocardioidaceae;g_Nocardioides;s_Nocardioides currus
k_Eukaryota;p_Mucoromycota;c_Endogonomycetes;o_Endogonales	k_Bacteria;p_Pseudomonadota;c_Alphaproteobacteria;o_Rhodobacterales;f_Paracoccaceae;g_Paracoccus;s_Paracoccus binzhouensis	k_Bacteria;p_Actinomycetota;c_Actinomycetes;o_Propionibacteriales;f_Nocardioidaceae;g_Nocardioides;s_Nocardioides sp.	k_Bacteria;p_Cyanobacteriota;c_Cyanophyceae;o_Nostocales;f_Nostocaceae;g_Nostoc;s_Nostoc sp. FACHB-152				k_Bacteria;p_Pseudomonadota;c_Alphaproteobacteria;o_Hyphomicrobiales;f_Chelatococcaceae;g_Chelatococcus;s_Chelatococcus composti	k_Bacteria;p_Pseudomonadota;c_Alphaproteobacteria;o_Hyphomicrobiales;f_Aurantimonadaceae;g_Aureimonas;s_Aureimonas mangrovi	k_Bacteria;p_Actinomycetota;c_Actinomycetes;o_Propionibacteriales;f_Nocardioidaceae;g_Nocardioides;s_Nocardioides daejeonensis
k_Eukaryota;p_Mucoromycota;c_Endogonomycetes;o_Endogonales;f_Endogonaceae	k_Bacteria;p_Pseudomonadota;c_Alphaproteobacteria;o_Rhodobacterales;f_Paracoccaceae;g_Paracoccus;s_Paracoccus chinensis	k_Bacteria;p_Actinomycetota;c_Actinomycetes;o_Propionibacteriales;f_Nocardioidaceae;g_Nocardioides;s_Nocardioides sp. CF8	k_Bacteria;p_Cyanobacteriota;c_Cyanophyceae;o_Nostocales;f_Nostocaceae;g_Nostoc;s_Nostoc sp. FACHB-190				k_Bacteria;p_Pseudomonadota;c_Alphaproteobacteria;o_Hyphomicrobiales;f_Methylobacteriaceae;g_Methylobacterium;s_Methylobacterium mesophilicum	k_Bacteria;p_Pseudomonadota;c_Alphaproteobacteria;o_Hyphomicrobiales;f_Aurantimonadaceae;g_Aureimonas;s_Aureimonas populi	k_Bacteria;p_Actinomycetota;c_Actinomycetes;o_Propionibacteriales;f_Nocardioidaceae;g_Nocardioides;s_Nocardioides deserti
k_Eukaryota;p_Mucoromycota;c_Endogonomycetes;o_Endogonales;f_Endogonaceae;g_Jimgerdemannia	k_Bacteria;p_Pseudomonadota;c_Alphaproteobacteria;o_Rhodobacterales;f_Paracoccaceae;g_Paracoccus;s_Paracoccus denitrificans	k_Bacteria;p_Actinomycetota;c_Actinomycetes;o_Propionibacteriales;f_Nocardioidaceae;g_Nocardioides;s_Nocardioides sp. GY 10113	k_Bacteria;p_Cyanobacteriota;c_Cyanophyceae;o_Nostocales;f_Nostocaceae;g_Nostoc;s_Nostoc sp. FACHB-888				k_Bacteria;p_Pseudomonadota;c_Alphaproteobacteria;o_Hyphomicrobiales;f_Methylobacteriaceae;g_Methylobacterium;s_Methylobacterium sp. J-070	k_Bacteria;p_Pseudomonadota;c_Alphaproteobacteria;o_Hyphomicrobiales;f_Aurantimonadaceae;g_Aureimonas;s_Aureimonas sp. Leaf454	k_Bacteria;p_Actinomycetota;c_Actinomycetes;o_Propionibacteriales;f_Nocardioidaceae;g_Nocardioides;s_Nocardioides donggukensis
k_Eukaryota;p_Mucoromycota;c_Endogonomycetes;o_Endogonales;f_Endogonaceae;g_Jimgerdemannia;s_Jimgerdemannia flammicorona	k_Bacteria;p_Pseudomonadota;c_Alphaproteobacteria;o_Rhodobacterales;f_Paracoccaceae;g_Paracoccus;s_Paracoccus endophyticus	k_Bacteria;p_Actinomycetota;c_Actinomycetes;o_Propionibacteriales;f_Nocardioidaceae;g_Nocardioides;s_Nocardioides sp. HDW12B	k_Bacteria;p_Cyanobacteriota;c_Cyanophyceae;o_Nostocales;f_Nostocaceae;g_Nostoc;s_Nostoc sp. FACHB-892				k_Bacteria;p_Pseudomonadota;c_Alphaproteobacteria;o_Hyphomicrobiales;f_Methylobacteriaceae;g_Methylobacterium;s_Methylobacterium sp. WL64	k_Bacteria;p_Pseudomonadota;c_Alphaproteobacteria;o_Hyphomicrobiales;f_Aurantimonadaceae;g_Aureimonas;s_Aureimonas sp. SA4125	k_Bacteria;p_Actinomycetota;c_Actinomycetes;o_Propionibacteriales;f_Nocardioidaceae;g_Nocardioides;s_Nocardioides dongkuii
k_Eukaryota;p_Mucoromycota;c_Glomeromycetes	k_Bacteria;p_Pseudomonadota;c_Alphaproteobacteria;o_Rhodobacterales;f_Paracoccaceae;g_Paracoccus;s_Paracoccus fontiphilus	k_Bacteria;p_Actinomycetota;c_Actinomycetes;o_Propionibacteriales;f_Nocardioidaceae;g_Nocardioides;s_Nocardioides sp. InS609-2	k_Bacteria;p_Cyanobacteriota;c_Cyanophyceae;o_Nostocales;f_Nostocaceae;g_Nostoc;s_Nostoc sp. FACHB-973				k_Bacteria;p_Pseudomonadota;c_Alphaproteobacteria;o_Hyphomicrobiales;f_Methylobacteriaceae;g_Methylorubrum;s_Methylorubrum sp. B1-46	k_Bacteria;p_Pseudomonadota;c_Alphaproteobacteria;o_Hyphomicrobiales;f_Aurantimonadaceae;g_Consotaella	k_Bacteria;p_Actinomycetota;c_Actinomycetes;o_Propionibacteriales;f_Nocardioidaceae;g_Nocardioides;s_Nocardioides eburneiflavus
k_Eukaryota;p_Mucoromycota;c_Glomeromycetes;o_Diversisporales	k_Bacteria;p_Pseudomonadota;c_Alphaproteobacteria;o_Rhodobacterales;f_Paracoccaceae;g_Paracoccus;s_Paracoccus haematequi	k_Bacteria;p_Actinomycetota;c_Actinomycetes;o_Propionibacteriales;f_Nocardioidaceae;g_Nocardioides;s_Nocardioides sp. J9	k_Bacteria;p_Cyanobacteriota;c_Cyanophyceae;o_Nostocales;f_Nostocaceae;g_Nostoc;s_Nostoc sp. HK-01				k_Bacteria;p_Pseudomonadota;c_Alphaproteobacteria;o_Hyphomicrobiales;f_Methylobacteriaceae;g_Microvirga;s_Microvirga makkahensis	k_Bacteria;p_Pseudomonadota;c_Alphaproteobacteria;o_Hyphomicrobiales;f_Aurantimonadaceae;g_Consotaella;s_Consotaella salsifontis	k_Bacteria;p_Actinomycetota;c_Actinomycetes;o_Propionibacteriales;f_Nocardioidaceae;g_Nocardioides;s_Nocardioides euryhalodurans
k_Eukaryota;p_Mucoromycota;c_Glomeromycetes;o_Diversisporales;f_Gigasporaceae	k_Bacteria;p_Pseudomonadota;c_Alphaproteobacteria;o_Rhodobacterales;f_Paracoccaceae;g_Paracoccus;s_Paracoccus halophilus	k_Bacteria;p_Actinomycetota;c_Actinomycetes;o_Propionibacteriales;f_Nocardioidaceae;g_Nocardioides;s_Nocardioides sp. S5	k_Bacteria;p_Cyanobacteriota;c_Cyanophyceae;o_Nostocales;f_Nostocaceae;g_Nostoc;s_Nostoc sp. KVJ20				k_Bacteria;p_Pseudomonadota;c_Alphaproteobacteria;o_Hyphomicrobiales;f_Nitrobacteraceae;g_Bradyrhizobium;s_Bradyrhizobium sp. WBOS01	k_Bacteria;p_Pseudomonadota;c_Alphaproteobacteria;o_Hyphomicrobiales;f_Aurantimonadaceae;g_Fulvimarina	k_Bacteria;p_Actinomycetota;c_Actinomycetes;o_Propionibacteriales;f_Nocardioidaceae;g_Nocardioides;s_Nocardioides exalbidus
k_Eukaryota;p_Mucoromycota;c_Glomeromycetes;o_Glomerales	k_Bacteria;p_Pseudomonadota;c_Alphaproteobacteria;o_Rhodobacterales;f_Paracoccaceae;g_Paracoccus;s_Paracoccus laeviglucosivorans	k_Bacteria;p_Actinomycetota;c_Actinomycetes;o_Propionibacteriales;f_Nocardioidaceae;g_Nocardioides;s_Nocardioides sp. TF02-7	k_Bacteria;p_Cyanobacteriota;c_Cyanophyceae;o_Nostocales;f_Nostocaceae;g_Nostoc;s_Nostoc sp. KVJ3				k_Bacteria;p_Pseudomonadota;c_Alphaproteobacteria;o_Hyphomicrobiales;f_Nitrobacteraceae;g_Bradyrhizobium;s_Bradyrhizobium sp. WBOS1	k_Bacteria;p_Pseudomonadota;c_Alphaproteobacteria;o_Hyphomicrobiales;f_Aurantimonadaceae;g_Fulvimarina;s_Fulvimarina endophytica	k_Bacteria;p_Actinomycetota;c_Actinomycetes;o_Propionibacteriales;f_Nocardioidaceae;g_Nocardioides;s_Nocardioides ferulae
k_Eukaryota;p_Mucoromycota;c_Glomeromycetes;o_Glomerales;f_Glomeraceae	k_Bacteria;p_Pseudomonadota;c_Alphaproteobacteria;o_Rhodobacterales;f_Paracoccaceae;g_Paracoccus;s_Paracoccus lichenicola	k_Bacteria;p_Actinomycetota;c_Actinomycetes;o_Propionibacteriales;f_Nocardioidaceae;g_Nocardioides;s_Nocardioides sp. URHA0020	k_Bacteria;p_Cyanobacteriota;c_Cyanophyceae;o_Nostocales;f_Nostocaceae;g_Nostoc;s_Nostoc sp. LEGE 12447				k_Bacteria;p_Pseudomonadota;c_Alphaproteobacteria;o_Hyphomicrobiales;f_Nitrobacteraceae;g_Nitrobacter	k_Bacteria;p_Pseudomonadota;c_Alphaproteobacteria;o_Hyphomicrobiales;f_Aurantimonadaceae;g_Fulvimarina;s_Fulvimarina manganoxydans	k_Bacteria;p_Actinomycetota;c_Actinomycetes;o_Propionibacteriales;f_Nocardioidaceae;g_Nocardioides;s_Nocardioides flavescens
k_Eukaryota;p_Mucoromycota;c_Glomeromycetes;o_Glomerales;f_Glomeraceae;g_Rhizophagus	k_Bacteria;p_Pseudomonadota;c_Alphaproteobacteria;o_Rhodobacterales;f_Paracoccaceae;g_Paracoccus;s_Paracoccus litorisediminis	k_Bacteria;p_Actinomycetota;c_Actinomycetes;o_Propionibacteriales;f_Nocardioidaceae;g_Nocardioides;s_Nocardioides speluncae	k_Bacteria;p_Cyanobacteriota;c_Cyanophyceae;o_Nostocales;f_Nostocaceae;g_Nostoc;s_Nostoc sp. LEGE 12450				k_Bacteria;p_Pseudomonadota;c_Alphaproteobacteria;o_Hyphomicrobiales;f_Phyllobacteriaceae;g_Mesorhizobium;s_Mesorhizobium carmichaelinearum	k_Bacteria;p_Pseudomonadota;c_Alphaproteobacteria;o_Hyphomicrobiales;f_Aurantimonadaceae;g_Fulvimarina;s_Fulvimarina pelagi	k_Bacteria;p_Actinomycetota;c_Actinomycetes;o_Propionibacteriales;f_Nocardioidaceae;g_Nocardioides;s_Nocardioides flavus Wang et al. 2016
k_Eukaryota;p_Mucoromycota;c_Glomeromycetes;o_Glomerales;f_Glomeraceae;g_Rhizophagus;s_Rhizophagus clarus	k_Bacteria;p_Pseudomonadota;c_Alphaproteobacteria;o_Rhodobacterales;f_Paracoccaceae;g_Paracoccus;s_Paracoccus luteus	k_Bacteria;p_Actinomycetota;c_Actinomycetes;o_Propionibacteriales;f_Nocardioidaceae;g_Nocardioides;s_Nocardioides szechwanensis	k_Bacteria;p_Cyanobacteriota;c_Cyanophyceae;o_Nostocales;f_Nostocaceae;g_Nostoc;s_Nostoc sp. MBR 210				k_Bacteria;p_Pseudomonadota;c_Alphaproteobacteria;o_Hyphomicrobiales;f_Phyllobacteriaceae;g_Mesorhizobium;s_Mesorhizobium sp. M6A.T.Ce.TU.002.03.1.1	k_Bacteria;p_Pseudomonadota;c_Alphaproteobacteria;o_Hyphomicrobiales;f_Aurantimonadaceae;g_Jiella	k_Bacteria;p_Actinomycetota;c_Actinomycetes;o_Propionibacteriales;f_Nocardioidaceae;g_Nocardioides;s_Nocardioides furvisabuli
k_Eukaryota;p_Mucoromycota;c_Glomeromycetes;o_Glomerales;f_Glomeraceae;g_Rhizophagus;s_Rhizophagus irregularis	k_Bacteria;p_Pseudomonadota;c_Alphaproteobacteria;o_Rhodobacterales;f_Paracoccaceae;g_Paracoccus;s_Paracoccus lutimaris	k_Bacteria;p_Actinomycetota;c_Actinomycetes;o_Propionibacteriales;f_Nocardioidaceae;g_Nocardioides;s_Nocardioides thalensis	k_Bacteria;p_Cyanobacteriota;c_Cyanophyceae;o_Nostocales;f_Nostocaceae;g_Nostoc;s_Nostoc sp. MG11				k_Bacteria;p_Pseudomonadota;c_Alphaproteobacteria;o_Hyphomicrobiales;f_Phyllobacteriaceae;g_Mesorhizobium;s_Mesorhizobium sp. Primo-A	k_Bacteria;p_Pseudomonadota;c_Alphaproteobacteria;o_Hyphomicrobiales;f_Aurantimonadaceae;g_Jiella;s_Jiella endophytica	k_Bacteria;p_Actinomycetota;c_Actinomycetes;o_Propionibacteriales;f_Nocardioidaceae;g_Nocardioides;s_Nocardioides ganghwensis
k_Eukaryota;p_Mucoromycota;c_Mucoromycetes;o_Mucorales;f_Lichtheimiaceae	k_Bacteria;p_Pseudomonadota;c_Alphaproteobacteria;o_Rhodobacterales;f_Paracoccaceae;g_Paracoccus;s_Paracoccus marinus	k_Bacteria;p_Actinomycetota;c_Actinomycetes;o_Propionibacteriales;f_Nocardioidaceae;g_Nocardioides;s_uncultured Nocardioides sp.	k_Bacteria;p_Cyanobacteriota;c_Cyanophyceae;o_Nostocales;f_Nostocaceae;g_Nostoc;s_Nostoc sp. MS1				k_Bacteria;p_Pseudomonadota;c_Alphaproteobacteria;o_Hyphomicrobiales;f_Rhizobiaceae;g_Ensifer;s_Ensifer sp. LC13	k_Bacteria;p_Pseudomonadota;c_Alphaproteobacteria;o_Hyphomicrobiales;f_Aurantimonadaceae;g_Jiella;s_Jiella pacifica	k_Bacteria;p_Actinomycetota;c_Actinomycetes;o_Propionibacteriales;f_Nocardioidaceae;g_Nocardioides;s_Nocardioides glacieisoli
k_Eukaryota;p_Mucoromycota;c_Mucoromycetes;o_Mucorales;f_Lichtheimiaceae;g_Circinella	k_Bacteria;p_Pseudomonadota;c_Alphaproteobacteria;o_Rhodobacterales;f_Paracoccaceae;g_Paracoccus;s_Paracoccus methylovorus	k_Bacteria;p_Actinomycetota;c_Actinomycetes;o_Propionibacteriales;f_Nocardioidaceae;g_Propionicimonas	k_Bacteria;p_Cyanobacteriota;c_Cyanophyceae;o_Nostocales;f_Nostocaceae;g_Nostoc;s_Nostoc sp. NIES-2111				k_Bacteria;p_Pseudomonadota;c_Alphaproteobacteria;o_Hyphomicrobiales;f_Rhizobiaceae;g_Rhizobium;s_Rhizobium sp. 18055	k_Bacteria;p_Pseudomonadota;c_Alphaproteobacteria;o_Hyphomicrobiales;f_Aurantimonadaceae;g_Jiella;s_Jiella sonneratiae	k_Bacteria;p_Actinomycetota;c_Actinomycetes;o_Propionibacteriales;f_Nocardioidaceae;g_Nocardioides;s_Nocardioides guangzhouensis
k_Eukaryota;p_Mucoromycota;c_Mucoromycetes;o_Mucorales;f_Lichtheimiaceae;g_Circinella;s_Circinella minor	k_Bacteria;p_Pseudomonadota;c_Alphaproteobacteria;o_Rhodobacterales;f_Paracoccaceae;g_Paracoccus;s_Paracoccus onubensis	k_Bacteria;p_Actinomycetota;c_Actinomycetes;o_Propionibacteriales;f_Nocardioidaceae;g_Propionicimonas;s_Propionicimonas paludicola	k_Bacteria;p_Cyanobacteriota;c_Cyanophyceae;o_Nostocales;f_Nostocaceae;g_Nostoc;s_Nostoc sp. NIES-3756				k_Bacteria;p_Pseudomonadota;c_Alphaproteobacteria;o_Hyphomicrobiales;f_Rhodovibrionaceae;g_Rhodovibrio	k_Bacteria;p_Pseudomonadota;c_Alphaproteobacteria;o_Hyphomicrobiales;f_Aurantimonadaceae;g_Jiella;s_Jiella sp. HL-NP1	k_Bacteria;p_Actinomycetota;c_Actinomycetes;o_Propionibacteriales;f_Nocardioidaceae;g_Nocardioides;s_Nocardioides halotolerans
k_Viruses;p_Artverviricota;c_Revtraviricetes;o_Ortervirales;f_Caulimoviridae;g_Badnavirus	k_Bacteria;p_Pseudomonadota;c_Alphaproteobacteria;o_Rhodobacterales;f_Paracoccaceae;g_Paracoccus;s_Paracoccus salipaludis	k_Bacteria;p_Actinomycetota;c_Actinomycetes;o_Propionibacteriales;f_Nocardioidaceae;g_Unclassified;s_Nocardioidaceae bacterium	k_Bacteria;p_Cyanobacteriota;c_Cyanophyceae;o_Nostocales;f_Nostocaceae;g_Nostoc;s_Nostoc sp. NIES-4103				k_Bacteria;p_Pseudomonadota;c_Alphaproteobacteria;o_Hyphomicrobiales;f_Rhodovibrionaceae;g_Rhodovibrio;s_Rhodovibrio sodomensis	k_Bacteria;p_Pseudomonadota;c_Alphaproteobacteria;o_Hyphomicrobiales;f_Aurantimonadaceae;g_Mangrovicella	k_Bacteria;p_Actinomycetota;c_Actinomycetes;o_Propionibacteriales;f_Nocardioidaceae;g_Nocardioides;s_Nocardioides hwasunensis
k_Viruses;p_Artverviricota;c_Revtraviricetes;o_Ortervirales;f_Caulimoviridae;g_Badnavirus;s_Yacon necrotic mottle virus	k_Bacteria;p_Pseudomonadota;c_Alphaproteobacteria;o_Rhodobacterales;f_Paracoccaceae;g_Paracoccus;s_Paracoccus sanguinis	k_Bacteria;p_Actinomycetota;c_Actinomycetes;o_Propionibacteriales;f_Nocardioidaceae;g_Unclassified;s_uncultured Nocardioidaceae bacterium	k_Bacteria;p_Cyanobacteriota;c_Cyanophyceae;o_Nostocales;f_Nostocaceae;g_Nostoc;s_Nostoc sp. NZL				k_Bacteria;p_Pseudomonadota;c_Alphaproteobacteria;o_Hyphomonadales;f_Hyphomonadaceae;g_Hyphomonas	k_Bacteria;p_Pseudomonadota;c_Alphaproteobacteria;o_Hyphomicrobiales;f_Aurantimonadaceae;g_Mangrovicella;s_Mangrovicella endophytica	k_Bacteria;p_Actinomycetota;c_Actinomycetes;o_Propionibacteriales;f_Nocardioidaceae;g_Nocardioides;s_Nocardioides iriomotensis
k_Viruses;p_Artverviricota;c_Revtraviricetes;o_Ortervirales;f_Caulimoviridae;g_Soymovirus	k_Bacteria;p_Pseudomonadota;c_Alphaproteobacteria;o_Rhodobacterales;f_Paracoccaceae;g_Paracoccus;s_Paracoccus sediminis	k_Bacteria;p_Actinomycetota;c_Actinomycetes;o_Propionibacteriales;f_Propionibacteriaceae;g_Granulicoccus	k_Bacteria;p_Cyanobacteriota;c_Cyanophyceae;o_Nostocales;f_Nostocaceae;g_Nostoc;s_Nostoc sp. PA-18-2419				k_Bacteria;p_Pseudomonadota;c_Alphaproteobacteria;o_Rhodobacterales;f_Paracoccaceae;g_Cypionkella	k_Bacteria;p_Pseudomonadota;c_Alphaproteobacteria;o_Hyphomicrobiales;f_Aurantimonadaceae;g_Martelella	k_Bacteria;p_Actinomycetota;c_Actinomycetes;o_Propionibacteriales;f_Nocardioidaceae;g_Nocardioides;s_Nocardioides islandensis
k_Viruses;p_Artverviricota;c_Revtraviricetes;o_Ortervirales;f_Caulimoviridae;g_Soymovirus;s_Soybean chlorotic mottle virus	k_Bacteria;p_Pseudomonadota;c_Alphaproteobacteria;o_Rhodobacterales;f_Paracoccaceae;g_Paracoccus;s_Paracoccus shandongensis	k_Bacteria;p_Actinomycetota;c_Actinomycetes;o_Propionibacteriales;f_Propionibacteriaceae;g_Granulicoccus;s_Granulicoccus phenolivorans	k_Bacteria;p_Cyanobacteriota;c_Cyanophyceae;o_Nostocales;f_Nostocaceae;g_Nostoc;s_Nostoc sp. PCC 7107				k_Bacteria;p_Pseudomonadota;c_Alphaproteobacteria;o_Rhodobacterales;f_Paracoccaceae;g_Cypionkella;s_Cypionkella psychrotolerans	k_Bacteria;p_Pseudomonadota;c_Alphaproteobacteria;o_Hyphomicrobiales;f_Aurantimonadaceae;g_Martelella;s_Martelella mediterranea	k_Bacteria;p_Actinomycetota;c_Actinomycetes;o_Propionibacteriales;f_Nocardioidaceae;g_Nocardioides;s_Nocardioides lianchengensis
k_Viruses;p_Unclassified;c_Unclassified;o_Unclassified;f_Unclassified;g_Unclassified;s_Bacopa monnieri virus 3	k_Bacteria;p_Pseudomonadota;c_Alphaproteobacteria;o_Rhodobacterales;f_Paracoccaceae;g_Paracoccus;s_Paracoccus solventivorans	k_Bacteria;p_Actinomycetota;c_Actinomycetes;o_Propionibacteriales;f_Propionibacteriaceae;g_Microlunatus	k_Bacteria;p_Cyanobacteriota;c_Cyanophyceae;o_Nostocales;f_Nostocaceae;g_Nostoc;s_Nostoc sp. PCC 7524				k_Bacteria;p_Pseudomonadota;c_Alphaproteobacteria;o_Rhodobacterales;f_Paracoccaceae;g_Paracoccus;s_Paracoccus aerius	k_Bacteria;p_Pseudomonadota;c_Alphaproteobacteria;o_Hyphomicrobiales;f_Beijerinckiaceae;g_Methylocapsa;s_Methylocapsa palsarum	k_Bacteria;p_Actinomycetota;c_Actinomycetes;o_Propionibacteriales;f_Nocardioidaceae;g_Nocardioides;s_Nocardioides litoris
k_Viruses;p_Unclassified;c_Unclassified;o_Unclassified;f_Unclassified;g_Unclassified;s_uncultured virus	k_Bacteria;p_Pseudomonadota;c_Alphaproteobacteria;o_Rhodobacterales;f_Paracoccaceae;g_Paracoccus;s_Paracoccus sp. DMF	k_Bacteria;p_Actinomycetota;c_Actinomycetes;o_Propionibacteriales;f_Propionibacteriaceae;g_Microlunatus;s_Microlunatus antarcticus	k_Bacteria;p_Cyanobacteriota;c_Cyanophyceae;o_Nostocales;f_Nostocaceae;g_Nostoc;s_Nostoc sp. RF31YmG				k_Bacteria;p_Pseudomonadota;c_Alphaproteobacteria;o_Rhodobacterales;f_Paracoccaceae;g_Paracoccus;s_Paracoccus alcaliphilus	k_Bacteria;p_Pseudomonadota;c_Alphaproteobacteria;o_Hyphomicrobiales;f_Beijerinckiaceae;g_Pseudochelatococcus	k_Bacteria;p_Actinomycetota;c_Actinomycetes;o_Propionibacteriales;f_Nocardioidaceae;g_Nocardioides;s_Nocardioides luti
	k_Bacteria;p_Pseudomonadota;c_Alphaproteobacteria;o_Rhodobacterales;f_Paracoccaceae;g_Paracoccus;s_Paracoccus sp. J56	k_Bacteria;p_Actinomycetota;c_Actinomycetes;o_Propionibacteriales;f_Propionibacteriaceae;g_Microlunatus;s_Microlunatus capsulatus	k_Bacteria;p_Cyanobacteriota;c_Cyanophyceae;o_Nostocales;f_Nostocaceae;g_Nostoc;s_Nostoc sp. T09				k_Bacteria;p_Pseudomonadota;c_Alphaproteobacteria;o_Rhodobacterales;f_Paracoccaceae;g_Paracoccus;s_Paracoccus caeni	k_Bacteria;p_Pseudomonadota;c_Alphaproteobacteria;o_Hyphomicrobiales;f_Beijerinckiaceae;g_Pseudochelatococcus;s_Pseudochelatococcus lubricantis	k_Bacteria;p_Actinomycetota;c_Actinomycetes;o_Propionibacteriales;f_Nocardioidaceae;g_Nocardioides;s_Nocardioides mangrovi
	k_Bacteria;p_Pseudomonadota;c_Alphaproteobacteria;o_Rhodobacterales;f_Paracoccaceae;g_Paracoccus;s_Paracoccus sp. M683	k_Bacteria;p_Actinomycetota;c_Actinomycetes;o_Propionibacteriales;f_Propionibacteriaceae;g_Microlunatus;s_Microlunatus elymi	k_Bacteria;p_Cyanobacteriota;c_Cyanophyceae;o_Nostocales;f_Nostocaceae;g_Nostoc;s_Nostoc sp. TCL240-02				k_Bacteria;p_Pseudomonadota;c_Alphaproteobacteria;o_Rhodobacterales;f_Paracoccaceae;g_Paracoccus;s_Paracoccus contaminans	k_Bacteria;p_Pseudomonadota;c_Alphaproteobacteria;o_Hyphomicrobiales;f_Blastochloridaceae;g_Blastochloris;s_Blastochloris tepida	k_Bacteria;p_Actinomycetota;c_Actinomycetes;o_Propionibacteriales;f_Nocardioidaceae;g_Nocardioides;s_Nocardioides massiliensis
	k_Bacteria;p_Pseudomonadota;c_Alphaproteobacteria;o_Rhodobacterales;f_Paracoccaceae;g_Paracoccus;s_Paracoccus sp. MC1854	k_Bacteria;p_Actinomycetota;c_Actinomycetes;o_Propionibacteriales;f_Propionibacteriaceae;g_Microlunatus;s_Microlunatus flavus	k_Bacteria;p_Cyanobacteriota;c_Cyanophyceae;o_Nostocales;f_Nostocaceae;g_Nostoc;s_Nostoc sp. TCL26-01				k_Bacteria;p_Pseudomonadota;c_Alphaproteobacteria;o_Rhodobacterales;f_Paracoccaceae;g_Paracoccus;s_Paracoccus everestensis	k_Bacteria;p_Pseudomonadota;c_Alphaproteobacteria;o_Hyphomicrobiales;f_Boseaceae;g_Bosea;s_Bosea sp. 117	k_Bacteria;p_Actinomycetota;c_Actinomycetes;o_Propionibacteriales;f_Nocardioidaceae;g_Nocardioides;s_Nocardioides okcheonensis
	k_Bacteria;p_Pseudomonadota;c_Alphaproteobacteria;o_Rhodobacterales;f_Paracoccaceae;g_Paracoccus;s_Paracoccus sp. MC1862	k_Bacteria;p_Actinomycetota;c_Actinomycetes;o_Propionibacteriales;f_Propionibacteriaceae;g_Microlunatus;s_Microlunatus kandeliicorticis	k_Bacteria;p_Cyanobacteriota;c_Cyanophyceae;o_Nostocales;f_Nostocaceae;g_Nostoc;s_Nostoc sp. UHCC 0702				k_Bacteria;p_Pseudomonadota;c_Alphaproteobacteria;o_Rhodobacterales;f_Paracoccaceae;g_Paracoccus;s_Paracoccus sp. AK26	k_Bacteria;p_Pseudomonadota;c_Alphaproteobacteria;o_Hyphomicrobiales;f_Boseaceae;g_Bosea;s_Bosea sp. LC85	k_Bacteria;p_Actinomycetota;c_Actinomycetes;o_Propionibacteriales;f_Nocardioidaceae;g_Nocardioides;s_Nocardioides oleivorans
	k_Bacteria;p_Pseudomonadota;c_Alphaproteobacteria;o_Rhodobacterales;f_Paracoccaceae;g_Paracoccus;s_Paracoccus sp. MKU1	k_Bacteria;p_Actinomycetota;c_Actinomycetes;o_Propionibacteriales;f_Propionibacteriaceae;g_Microlunatus;s_Microlunatus panaciterrae	k_Bacteria;p_Cyanobacteriota;c_Cyanophyceae;o_Nostocales;f_Nostocaceae;g_Nostoc;s_Nostoc sp. UHCC 0870				k_Bacteria;p_Pseudomonadota;c_Alphaproteobacteria;o_Rhodobacterales;f_Paracoccaceae;g_Paracoccus;s_Paracoccus sp. EF6	k_Bacteria;p_Pseudomonadota;c_Alphaproteobacteria;o_Hyphomicrobiales;f_Boseaceae;g_Bosea;s_Bosea sp. Leaf344	k_Bacteria;p_Actinomycetota;c_Actinomycetes;o_Propionibacteriales;f_Nocardioidaceae;g_Nocardioides;s_Nocardioides palaemonis
	k_Bacteria;p_Pseudomonadota;c_Alphaproteobacteria;o_Rhodobacterales;f_Paracoccaceae;g_Paracoccus;s_Paracoccus sp. S1E-3	k_Bacteria;p_Actinomycetota;c_Actinomycetes;o_Propionibacteriales;f_Propionibacteriaceae;g_Microlunatus;s_Microlunatus parietis	k_Bacteria;p_Cyanobacteriota;c_Cyanophyceae;o_Nostocales;f_Nostocaceae;g_Nostoc;s_Nostoc sp. UHCC 0926				k_Bacteria;p_Pseudomonadota;c_Alphaproteobacteria;o_Rhodobacterales;f_Paracoccaceae;g_Paracoccus;s_Paracoccus sp. SY	k_Bacteria;p_Pseudomonadota;c_Alphaproteobacteria;o_Hyphomicrobiales;f_Breoghaniaceae	k_Bacteria;p_Actinomycetota;c_Actinomycetes;o_Propionibacteriales;f_Nocardioidaceae;g_Nocardioides;s_Nocardioides pantholopis
	k_Bacteria;p_Pseudomonadota;c_Alphaproteobacteria;o_Rhodobacterales;f_Paracoccaceae;g_Paracoccus;s_Paracoccus sp. S-4012	k_Bacteria;p_Actinomycetota;c_Actinomycetes;o_Propionibacteriales;f_Propionibacteriaceae;g_Microlunatus;s_Microlunatus phosphovorus	k_Bacteria;p_Cyanobacteriota;c_Cyanophyceae;o_Nostocales;f_Nostocaceae;g_Nostoc;s_Nostoc sp. UIC 10630				k_Bacteria;p_Pseudomonadota;c_Alphaproteobacteria;o_Rhodobacterales;f_Roseobacteraceae;g_Sagittula	k_Bacteria;p_Pseudomonadota;c_Alphaproteobacteria;o_Hyphomicrobiales;f_Breoghaniaceae;g_Breoghania	k_Bacteria;p_Actinomycetota;c_Actinomycetes;o_Propionibacteriales;f_Nocardioidaceae;g_Nocardioides;s_Nocardioides pelophilus
	k_Bacteria;p_Pseudomonadota;c_Alphaproteobacteria;o_Rhodobacterales;f_Paracoccaceae;g_Paracoccus;s_Paracoccus sp. SCSIO 75233	k_Bacteria;p_Actinomycetota;c_Actinomycetes;o_Propionibacteriales;f_Propionibacteriaceae;g_Microlunatus;s_Microlunatus sagamiharensis	k_Bacteria;p_Cyanobacteriota;c_Cyanophyceae;o_Nostocales;f_Nostocaceae;g_Nostoc;s_Nostoc sp. WHI				k_Bacteria;p_Pseudomonadota;c_Alphaproteobacteria;o_Rhodospirillales;f_Acetobacteraceae;g_Gluconobacter	k_Bacteria;p_Pseudomonadota;c_Alphaproteobacteria;o_Hyphomicrobiales;f_Breoghaniaceae;g_Breoghania;s_Breoghania sp. L-A4	k_Bacteria;p_Actinomycetota;c_Actinomycetes;o_Propionibacteriales;f_Nocardioidaceae;g_Nocardioides;s_Nocardioides perillae
	k_Bacteria;p_Pseudomonadota;c_Alphaproteobacteria;o_Rhodobacterales;f_Paracoccaceae;g_Paracoccus;s_Paracoccus sp. TRP	k_Bacteria;p_Actinomycetota;c_Actinomycetes;o_Propionibacteriales;f_Propionibacteriaceae;g_Microlunatus;s_Microlunatus sp. Gsoil 973	k_Bacteria;p_Cyanobacteriota;c_Cyanophyceae;o_Nostocales;f_Nostocaceae;g_Nostoc;s_Nostoc sp. XA010				k_Bacteria;p_Pseudomonadota;c_Alphaproteobacteria;o_Rhodospirillales;f_Acetobacteraceae;g_Parasaccharibacter	k_Bacteria;p_Pseudomonadota;c_Alphaproteobacteria;o_Hyphomicrobiales;f_Brucellaceae;g_Brucella;s_Brucella grignonensis	k_Bacteria;p_Actinomycetota;c_Actinomycetes;o_Propionibacteriales;f_Nocardioidaceae;g_Nocardioides;s_Nocardioides plantarum
	k_Bacteria;p_Pseudomonadota;c_Alphaproteobacteria;o_Rhodobacterales;f_Paracoccaceae;g_Paracoccus;s_Paracoccus sp. Z118	k_Bacteria;p_Actinomycetota;c_Actinomycetes;o_Propionibacteriales;f_Propionibacteriaceae;g_Propionibacterium	k_Bacteria;p_Cyanobacteriota;c_Cyanophyceae;o_Nostocales;f_Nostocaceae;g_Nostoc;s_Nostoc sphaeroides				k_Bacteria;p_Pseudomonadota;c_Alphaproteobacteria;o_Rhodospirillales;f_Acetobacteraceae;g_Parasaccharibacter;s_Parasaccharibacter apium	k_Bacteria;p_Pseudomonadota;c_Alphaproteobacteria;o_Hyphomicrobiales;f_Cohaesibacteraceae	k_Bacteria;p_Actinomycetota;c_Actinomycetes;o_Propionibacteriales;f_Nocardioidaceae;g_Nocardioides;s_Nocardioides psychrotolerans
	k_Bacteria;p_Pseudomonadota;c_Alphaproteobacteria;o_Rhodobacterales;f_Paracoccaceae;g_Paracoccus;s_Paracoccus stylophorae	k_Bacteria;p_Actinomycetota;c_Actinomycetes;o_Propionibacteriales;f_Propionibacteriaceae;g_Propioniciclava;s_Propioniciclava coleopterorum	k_Bacteria;p_Cyanobacteriota;c_Cyanophyceae;o_Nostocales;f_Nostocaceae;g_Nostoc;s_Nostoc spongiaeforme				k_Bacteria;p_Pseudomonadota;c_Alphaproteobacteria;o_Rhodospirillales;f_Acetobacteraceae;g_Parasaccharibacter;s_Parasaccharibacter sp. TMW 2.1884	k_Bacteria;p_Pseudomonadota;c_Alphaproteobacteria;o_Hyphomicrobiales;f_Cohaesibacteraceae;g_Cohaesibacter	k_Bacteria;p_Actinomycetota;c_Actinomycetes;o_Propionibacteriales;f_Nocardioidaceae;g_Nocardioides;s_Nocardioides rubriscoriae
	k_Bacteria;p_Pseudomonadota;c_Alphaproteobacteria;o_Rhodobacterales;f_Paracoccaceae;g_Paracoccus;s_Paracoccus subflavus	k_Bacteria;p_Actinomycetota;c_Actinomycetes;o_Propionibacteriales;f_Propionibacteriaceae;g_Propioniciclava;s_Propioniciclava sp. MC1595	k_Bacteria;p_Cyanobacteriota;c_Cyanophyceae;o_Nostocales;f_Nostocaceae;g_Richelia				k_Bacteria;p_Pseudomonadota;c_Alphaproteobacteria;o_Rhodospirillales;f_Acetobacteraceae;g_Parasaccharibacter;s_Parasaccharibacter sp. TMW 2.1886	k_Bacteria;p_Pseudomonadota;c_Alphaproteobacteria;o_Hyphomicrobiales;f_Devosiaceae;g_Devosia;s_Devosia beringensis	k_Bacteria;p_Actinomycetota;c_Actinomycetes;o_Propionibacteriales;f_Nocardioidaceae;g_Nocardioides;s_Nocardioides sediminis
	k_Bacteria;p_Pseudomonadota;c_Alphaproteobacteria;o_Rhodobacterales;f_Paracoccaceae;g_Paracoccus;s_Paracoccus suum	k_Bacteria;p_Actinomycetota;c_Actinomycetes;o_Propionibacteriales;f_Propionibacteriaceae;g_Raineyella;s_Raineyella fluvialis	k_Bacteria;p_Cyanobacteriota;c_Cyanophyceae;o_Nostocales;f_Nostocaceae;g_Richelia;s_Richelia sinica				k_Bacteria;p_Pseudomonadota;c_Alphaproteobacteria;o_Rhodospirillales;f_Azospirillaceae;g_Azospirillum;s_Azospirillum doebereinerae	k_Bacteria;p_Pseudomonadota;c_Alphaproteobacteria;o_Hyphomicrobiales;f_Devosiaceae;g_Devosia;s_Devosia elaeis	k_Bacteria;p_Actinomycetota;c_Actinomycetes;o_Propionibacteriales;f_Nocardioidaceae;g_Nocardioides;s_Nocardioides seonyuensis
	k_Bacteria;p_Pseudomonadota;c_Alphaproteobacteria;o_Rhodobacterales;f_Paracoccaceae;g_Paracoccus;s_Paracoccus thiocyanatus	k_Bacteria;p_Actinomycetota;c_Actinomycetes;o_Propionibacteriales;f_Propionibacteriaceae;g_Tessaracoccus;s_Tessaracoccus massiliensis	k_Bacteria;p_Cyanobacteriota;c_Cyanophyceae;o_Nostocales;f_Nostocaceae;g_Trichormus				k_Bacteria;p_Pseudomonadota;c_Alphaproteobacteria;o_Rhodospirillales;f_Azospirillaceae;g_Azospirillum;s_Azospirillum lipoferum	k_Bacteria;p_Pseudomonadota;c_Alphaproteobacteria;o_Hyphomicrobiales;f_Devosiaceae;g_Devosia;s_Devosia epidermidihirudinis	k_Bacteria;p_Actinomycetota;c_Actinomycetes;o_Propionibacteriales;f_Nocardioidaceae;g_Nocardioides;s_Nocardioides silvaticus
	k_Bacteria;p_Pseudomonadota;c_Alphaproteobacteria;o_Rhodobacterales;f_Paracoccaceae;g_Paracoccus;s_Paracoccus versutus	k_Bacteria;p_Actinomycetota;c_Actinomycetes;o_Propionibacteriales;f_Propionibacteriaceae;g_Tessaracoccus;s_Tessaracoccus rhinocerotis	k_Bacteria;p_Cyanobacteriota;c_Cyanophyceae;o_Nostocales;f_Nostocaceae;g_Trichormus;s_Trichormus sp. NMC-1				k_Bacteria;p_Pseudomonadota;c_Alphaproteobacteria;o_Rhodospirillales;f_Azospirillaceae;g_Azospirillum;s_Azospirillum sp. A1-3	k_Bacteria;p_Pseudomonadota;c_Alphaproteobacteria;o_Hyphomicrobiales;f_Devosiaceae;g_Devosia;s_Devosia geojensis	k_Bacteria;p_Actinomycetota;c_Actinomycetes;o_Propionibacteriales;f_Nocardioidaceae;g_Nocardioides;s_Nocardioides sp. 1609
	k_Bacteria;p_Pseudomonadota;c_Alphaproteobacteria;o_Rhodobacterales;f_Paracoccaceae;g_Paracoccus;s_Paracoccus xiamenensis	k_Bacteria;p_Actinomycetota;c_Actinomycetes;o_Propionibacteriales;f_Propionibacteriaceae;g_Unclassified;s_Propionibacteriaceae bacterium	k_Bacteria;p_Cyanobacteriota;c_Cyanophyceae;o_Nostocales;f_Nostocaceae;g_Trichormus;s_Trichormus variabilis				k_Bacteria;p_Pseudomonadota;c_Alphaproteobacteria;o_Rhodospirillales;f_Azospirillaceae;g_Azospirillum;s_Azospirillum thermophilum	k_Bacteria;p_Pseudomonadota;c_Alphaproteobacteria;o_Hyphomicrobiales;f_Devosiaceae;g_Devosia;s_Devosia limi	k_Bacteria;p_Actinomycetota;c_Actinomycetes;o_Propionibacteriales;f_Nocardioidaceae;g_Nocardioides;s_Nocardioides sp. AX2bis
	k_Bacteria;p_Pseudomonadota;c_Alphaproteobacteria;o_Rhodobacterales;f_Paracoccaceae;g_Paracoccus;s_Paracoccus yeei	k_Bacteria;p_Actinomycetota;c_Actinomycetes;o_Propionibacteriales;f_Propionibacteriaceae;g_Unclassified;s_uncultured Propionibacteriaceae bacterium	k_Bacteria;p_Cyanobacteriota;c_Cyanophyceae;o_Nostocales;f_Rivulariaceae				k_Bacteria;p_Pseudomonadota;c_Alphaproteobacteria;o_Rhodospirillales;f_Azospirillaceae;g_Oleisolibacter	k_Bacteria;p_Pseudomonadota;c_Alphaproteobacteria;o_Hyphomicrobiales;f_Devosiaceae;g_Devosia;s_Devosia marina	k_Bacteria;p_Actinomycetota;c_Actinomycetes;o_Propionibacteriales;f_Nocardioidaceae;g_Nocardioides;s_Nocardioides sp. CFH 31398
	k_Bacteria;p_Pseudomonadota;c_Alphaproteobacteria;o_Rhodobacterales;f_Paracoccaceae;g_Phaeovulum;s_Phaeovulum vinaykumarii	k_Bacteria;p_Actinomycetota;c_Actinomycetes;o_Pseudonocardiales	k_Bacteria;p_Cyanobacteriota;c_Cyanophyceae;o_Nostocales;f_Rivulariaceae;g_Rivularia				k_Bacteria;p_Pseudomonadota;c_Alphaproteobacteria;o_Rhodospirillales;f_Azospirillaceae;g_Oleisolibacter;s_Oleisolibacter albus	k_Bacteria;p_Pseudomonadota;c_Alphaproteobacteria;o_Hyphomicrobiales;f_Devosiaceae;g_Devosia;s_Devosia naphthalenivorans	k_Bacteria;p_Actinomycetota;c_Actinomycetes;o_Propionibacteriales;f_Nocardioidaceae;g_Nocardioides;s_Nocardioides sp. cx-173
	k_Bacteria;p_Pseudomonadota;c_Alphaproteobacteria;o_Rhodobacterales;f_Paracoccaceae;g_Rhodobacter;s_Rhodobacter capsulatus	k_Bacteria;p_Actinomycetota;c_Actinomycetes;o_Pseudonocardiales;f_Pseudonocardiaceae	k_Bacteria;p_Cyanobacteriota;c_Cyanophyceae;o_Nostocales;f_Rivulariaceae;g_Rivularia;s_Rivularia sp. IAM M-261				k_Bacteria;p_Pseudomonadota;c_Alphaproteobacteria;o_Rhodospirillales;f_Elioraeaceae;g_Elioraea;s_Elioraea rosea	k_Bacteria;p_Pseudomonadota;c_Alphaproteobacteria;o_Hyphomicrobiales;f_Devosiaceae;g_Devosia;s_Devosia neptuniae	k_Bacteria;p_Actinomycetota;c_Actinomycetes;o_Propionibacteriales;f_Nocardioidaceae;g_Nocardioides;s_Nocardioides sp. IC4_145
	k_Bacteria;p_Pseudomonadota;c_Alphaproteobacteria;o_Rhodobacterales;f_Paracoccaceae;g_Rhodobacter;s_Rhodobacter sp. 140A	k_Bacteria;p_Actinomycetota;c_Actinomycetes;o_Pseudonocardiales;f_Pseudonocardiaceae;g_Actinokineospora	k_Bacteria;p_Cyanobacteriota;c_Cyanophyceae;o_Nostocales;f_Rivulariaceae;g_Rivularia;s_Rivularia sp. PCC 7116				k_Bacteria;p_Pseudomonadota;c_Alphaproteobacteria;o_Rhodospirillales;f_Rhodospirillaceae;g_Magnetospirillum	k_Bacteria;p_Pseudomonadota;c_Alphaproteobacteria;o_Hyphomicrobiales;f_Devosiaceae;g_Devosia;s_Devosia nitrariae	k_Bacteria;p_Actinomycetota;c_Actinomycetes;o_Propionibacteriales;f_Nocardioidaceae;g_Nocardioides;s_Nocardioides sp. KLBMP 9356
	k_Bacteria;p_Pseudomonadota;c_Alphaproteobacteria;o_Rhodobacterales;f_Paracoccaceae;g_Rhodobacter;s_Rhodobacter thermarum	k_Bacteria;p_Actinomycetota;c_Actinomycetes;o_Pseudonocardiales;f_Pseudonocardiaceae;g_Actinomycetospora;s_Actinomycetospora lutea	k_Bacteria;p_Cyanobacteriota;c_Cyanophyceae;o_Nostocales;f_Scytonemataceae				k_Bacteria;p_Pseudomonadota;c_Alphaproteobacteria;o_Rhodospirillales;f_Terasakiellaceae	k_Bacteria;p_Pseudomonadota;c_Alphaproteobacteria;o_Hyphomicrobiales;f_Devosiaceae;g_Devosia;s_Devosia oryzisoli	k_Bacteria;p_Actinomycetota;c_Actinomycetes;o_Propionibacteriales;f_Nocardioidaceae;g_Nocardioides;s_Nocardioides sp. LMS-CY
	k_Bacteria;p_Pseudomonadota;c_Alphaproteobacteria;o_Rhodobacterales;f_Paracoccaceae;g_Roseinatronobacter;s_Roseinatronobacter thiooxidans	k_Bacteria;p_Actinomycetota;c_Actinomycetes;o_Pseudonocardiales;f_Pseudonocardiaceae;g_Actinomycetospora;s_uncultured Actinomycetospora sp.	k_Bacteria;p_Cyanobacteriota;c_Cyanophyceae;o_Nostocales;f_Scytonemataceae;g_Brasilonema				k_Bacteria;p_Pseudomonadota;c_Alphaproteobacteria;o_Rhodospirillales;f_Terasakiellaceae;g_Terasakiella	k_Bacteria;p_Pseudomonadota;c_Alphaproteobacteria;o_Hyphomicrobiales;f_Devosiaceae;g_Devosia;s_Devosia pacifica	k_Bacteria;p_Actinomycetota;c_Actinomycetes;o_Propionibacteriales;f_Nocardioidaceae;g_Nocardioides;s_Nocardioides sp. LS1
	k_Bacteria;p_Pseudomonadota;c_Alphaproteobacteria;o_Rhodobacterales;f_Roseobacteraceae;g_Aliiruegeria	k_Bacteria;p_Actinomycetota;c_Actinomycetes;o_Pseudonocardiales;f_Pseudonocardiaceae;g_Allokutzneria	k_Bacteria;p_Cyanobacteriota;c_Cyanophyceae;o_Nostocales;f_Scytonemataceae;g_Brasilonema;s_Brasilonema bromeliae				k_Bacteria;p_Pseudomonadota;c_Alphaproteobacteria;o_Rhodospirillales;f_Terasakiellaceae;g_Terasakiella;s_Candidatus Terasakiella magnetica	k_Bacteria;p_Pseudomonadota;c_Alphaproteobacteria;o_Hyphomicrobiales;f_Devosiaceae;g_Devosia;s_Devosia psychrophila	k_Bacteria;p_Actinomycetota;c_Actinomycetes;o_Propionibacteriales;f_Nocardioidaceae;g_Nocardioides;s_Nocardioides sp. R-C-SC26
	k_Bacteria;p_Pseudomonadota;c_Alphaproteobacteria;o_Rhodobacterales;f_Roseobacteraceae;g_Aliiruegeria;s_Aliiruegeria lutimaris	k_Bacteria;p_Actinomycetota;c_Actinomycetes;o_Pseudonocardiales;f_Pseudonocardiaceae;g_Amycolatopsis	k_Bacteria;p_Cyanobacteriota;c_Cyanophyceae;o_Nostocales;f_Scytonemataceae;g_Brasilonema;s_Brasilonema octagenarum				k_Bacteria;p_Pseudomonadota;c_Alphaproteobacteria;o_Rhodospirillales;f_Thalassospiraceae;g_Thalassospira	k_Bacteria;p_Pseudomonadota;c_Alphaproteobacteria;o_Hyphomicrobiales;f_Devosiaceae;g_Devosia;s_Devosia sp. 1566	k_Bacteria;p_Actinomycetota;c_Actinomycetes;o_Propionibacteriales;f_Nocardioidaceae;g_Nocardioides;s_Nocardioides sp. Root122
	k_Bacteria;p_Pseudomonadota;c_Alphaproteobacteria;o_Rhodobacterales;f_Roseobacteraceae;g_Ketogulonicigenium	k_Bacteria;p_Actinomycetota;c_Actinomycetes;o_Pseudonocardiales;f_Pseudonocardiaceae;g_Haloechinothrix	k_Bacteria;p_Cyanobacteriota;c_Cyanophyceae;o_Nostocales;f_Scytonemataceae;g_Brasilonema;s_Brasilonema sp. CT11				k_Bacteria;p_Pseudomonadota;c_Alphaproteobacteria;o_Rhodospirillales;f_Thalassospiraceae;g_Thalassospira;s_Thalassospira xiamenensis	k_Bacteria;p_Pseudomonadota;c_Alphaproteobacteria;o_Hyphomicrobiales;f_Devosiaceae;g_Devosia;s_Devosia sp. JXJ CY 41	k_Bacteria;p_Actinomycetota;c_Actinomycetes;o_Propionibacteriales;f_Nocardioidaceae;g_Nocardioides;s_Nocardioides sp. Soil774
	k_Bacteria;p_Pseudomonadota;c_Alphaproteobacteria;o_Rhodobacterales;f_Roseobacteraceae;g_Leisingera;s_Leisingera sp. ANG59	k_Bacteria;p_Actinomycetota;c_Actinomycetes;o_Pseudonocardiales;f_Pseudonocardiaceae;g_Haloechinothrix;s_Haloechinothrix alba	k_Bacteria;p_Cyanobacteriota;c_Cyanophyceae;o_Nostocales;f_Scytonemataceae;g_Brasilonema;s_Brasilonema sp. UFV-L1				k_Bacteria;p_Pseudomonadota;c_Alphaproteobacteria;o_Sphingomonadales;f_Erythrobacteraceae;g_Erythrobacter;s_Erythrobacter sp. NAP1	k_Bacteria;p_Pseudomonadota;c_Alphaproteobacteria;o_Hyphomicrobiales;f_Devosiaceae;g_Devosia;s_Devosia sp. LC5	k_Bacteria;p_Actinomycetota;c_Actinomycetes;o_Propionibacteriales;f_Nocardioidaceae;g_Nocardioides;s_Nocardioides sp. Soil777
	k_Bacteria;p_Pseudomonadota;c_Alphaproteobacteria;o_Rhodobacterales;f_Roseobacteraceae;g_Pontibaca	k_Bacteria;p_Actinomycetota;c_Actinomycetes;o_Pseudonocardiales;f_Pseudonocardiaceae;g_Kibdelosporangium	k_Bacteria;p_Cyanobacteriota;c_Cyanophyceae;o_Nostocales;f_Scytonemataceae;g_Iningainema				k_Bacteria;p_Pseudomonadota;c_Alphaproteobacteria;o_Sphingomonadales;f_Erythrobacteraceae;g_Qipengyuania;s_Qipengyuania sediminis	k_Bacteria;p_Pseudomonadota;c_Alphaproteobacteria;o_Hyphomicrobiales;f_Devosiaceae;g_Devosia;s_Devosia sp. Root436	k_Bacteria;p_Actinomycetota;c_Actinomycetes;o_Propionibacteriales;f_Nocardioidaceae;g_Nocardioides;s_Nocardioides sp. Soil805
	k_Bacteria;p_Pseudomonadota;c_Alphaproteobacteria;o_Rhodobacterales;f_Roseobacteraceae;g_Pontibaca;s_Pontibaca methylaminivorans	k_Bacteria;p_Actinomycetota;c_Actinomycetes;o_Pseudonocardiales;f_Pseudonocardiaceae;g_Kutzneria	k_Bacteria;p_Cyanobacteriota;c_Cyanophyceae;o_Nostocales;f_Scytonemataceae;g_Iningainema;s_Iningainema tapete				k_Bacteria;p_Pseudomonadota;c_Alphaproteobacteria;o_Sphingomonadales;f_Sphingomonadaceae;g_Novosphingobium;s_Novosphingobium chloroacetimidivorans	k_Bacteria;p_Pseudomonadota;c_Alphaproteobacteria;o_Hyphomicrobiales;f_Devosiaceae;g_Devosia;s_Devosia sp. Root635	k_Bacteria;p_Actinomycetota;c_Actinomycetes;o_Propionibacteriales;f_Nocardioidaceae;g_Nocardioides;s_Nocardioides sp. SR21
	k_Bacteria;p_Pseudomonadota;c_Alphaproteobacteria;o_Rhodobacterales;f_Roseobacteraceae;g_Poseidonocella;s_Poseidonocella pacifica	k_Bacteria;p_Actinomycetota;c_Actinomycetes;o_Pseudonocardiales;f_Pseudonocardiaceae;g_Lentzea	k_Bacteria;p_Cyanobacteriota;c_Cyanophyceae;o_Nostocales;f_Scytonemataceae;g_Scytonema				k_Bacteria;p_Pseudomonadota;c_Alphaproteobacteria;o_Sphingomonadales;f_Sphingomonadaceae;g_Sphingobium;s_Sphingobium sp. AS12	k_Bacteria;p_Pseudomonadota;c_Alphaproteobacteria;o_Hyphomicrobiales;f_Devosiaceae;g_Devosia;s_Devosia subaequoris	k_Bacteria;p_Actinomycetota;c_Actinomycetes;o_Propionibacteriales;f_Nocardioidaceae;g_Nocardioides;s_Nocardioides sp. STR2
	k_Bacteria;p_Pseudomonadota;c_Alphaproteobacteria;o_Rhodobacterales;f_Roseobacteraceae;g_Sulfitobacter;s_Sulfitobacter porphyrae	k_Bacteria;p_Actinomycetota;c_Actinomycetes;o_Pseudonocardiales;f_Pseudonocardiaceae;g_Pseudonocardia	k_Bacteria;p_Cyanobacteriota;c_Cyanophyceae;o_Nostocales;f_Scytonemataceae;g_Scytonema;s_Scytonema hofmannii				k_Bacteria;p_Pseudomonadota;c_Alphaproteobacteria;o_Sphingomonadales;f_Sphingomonadaceae;g_Sphingomonas;s_Sphingomonas adhaesiva	k_Bacteria;p_Pseudomonadota;c_Alphaproteobacteria;o_Hyphomicrobiales;f_Devosiaceae;g_Devosia;s_Devosia submarina	k_Bacteria;p_Actinomycetota;c_Actinomycetes;o_Propionibacteriales;f_Nocardioidaceae;g_Nocardioides;s_Nocardioides sp. SYSU D00038
	k_Bacteria;p_Pseudomonadota;c_Alphaproteobacteria;o_Rhodospirillales;f_Acetobacteraceae;g_Acidibrevibacterium	k_Bacteria;p_Actinomycetota;c_Actinomycetes;o_Pseudonocardiales;f_Pseudonocardiaceae;g_Pseudonocardia;s_Pseudonocardia abyssalis	k_Bacteria;p_Cyanobacteriota;c_Cyanophyceae;o_Nostocales;f_Scytonemataceae;g_Scytonema;s_Scytonema sp. HK-05				k_Bacteria;p_Pseudomonadota;c_Alphaproteobacteria;o_Sphingomonadales;f_Sphingomonadaceae;g_Sphingomonas;s_Sphingomonas canadensis	k_Bacteria;p_Pseudomonadota;c_Alphaproteobacteria;o_Hyphomicrobiales;f_Devosiaceae;g_Devosia;s_Devosia yakushimensis	k_Bacteria;p_Actinomycetota;c_Actinomycetes;o_Propionibacteriales;f_Nocardioidaceae;g_Nocardioides;s_Nocardioides sp. SYSU D00065
	k_Bacteria;p_Pseudomonadota;c_Alphaproteobacteria;o_Rhodospirillales;f_Acetobacteraceae;g_Acidibrevibacterium;s_Acidibrevibacterium fodinaquatile	k_Bacteria;p_Actinomycetota;c_Actinomycetes;o_Pseudonocardiales;f_Pseudonocardiaceae;g_Pseudonocardia;s_Pseudonocardia acidicola	k_Bacteria;p_Cyanobacteriota;c_Cyanophyceae;o_Nostocales;f_Scytonemataceae;g_Scytonema;s_Scytonema sp. NIES-4073				k_Bacteria;p_Pseudomonadota;c_Alphaproteobacteria;o_Sphingomonadales;f_Sphingomonadaceae;g_Sphingomonas;s_Sphingomonas cannabina	k_Bacteria;p_Pseudomonadota;c_Alphaproteobacteria;o_Hyphomicrobiales;f_Devosiaceae;g_Pelagibacterium	k_Bacteria;p_Actinomycetota;c_Actinomycetes;o_Propionibacteriales;f_Nocardioidaceae;g_Nocardioides;s_Nocardioides sp. SYSU D00514
	k_Bacteria;p_Pseudomonadota;c_Alphaproteobacteria;o_Rhodospirillales;f_Acetobacteraceae;g_Acidiphilium	k_Bacteria;p_Actinomycetota;c_Actinomycetes;o_Pseudonocardiales;f_Pseudonocardiaceae;g_Pseudonocardia;s_Pseudonocardia alaniniphila	k_Bacteria;p_Cyanobacteriota;c_Cyanophyceae;o_Nostocales;f_Scytonemataceae;g_Scytonema;s_Scytonema sp. UIC 10036				k_Bacteria;p_Pseudomonadota;c_Alphaproteobacteria;o_Sphingomonadales;f_Sphingomonadaceae;g_Sphingomonas;s_Sphingomonas glacialis	k_Bacteria;p_Pseudomonadota;c_Alphaproteobacteria;o_Hyphomicrobiales;f_Devosiaceae;g_Pelagibacterium;s_Pelagibacterium halotolerans	k_Bacteria;p_Actinomycetota;c_Actinomycetes;o_Propionibacteriales;f_Nocardioidaceae;g_Nocardioides;s_Nocardioides sp. TRM66260-LWL
	k_Bacteria;p_Pseudomonadota;c_Alphaproteobacteria;o_Rhodospirillales;f_Acetobacteraceae;g_Acidiphilium;s_Acidiphilium iwatense	k_Bacteria;p_Actinomycetota;c_Actinomycetes;o_Pseudonocardiales;f_Pseudonocardiaceae;g_Pseudonocardia;s_Pseudonocardia ammonioxydans	k_Bacteria;p_Cyanobacteriota;c_Cyanophyceae;o_Nostocales;f_Scytonemataceae;g_Scytonema;s_Scytonema tolypothrichoides				k_Bacteria;p_Pseudomonadota;c_Alphaproteobacteria;o_Sphingomonadales;f_Sphingomonadaceae;g_Sphingomonas;s_Sphingomonas hylomeconis	k_Bacteria;p_Pseudomonadota;c_Alphaproteobacteria;o_Hyphomicrobiales;f_Devosiaceae;g_Pelagibacterium;s_Pelagibacterium lentulum	k_Bacteria;p_Actinomycetota;c_Actinomycetes;o_Propionibacteriales;f_Nocardioidaceae;g_Nocardioides;s_Nocardioides sp. URHA0032
	k_Bacteria;p_Pseudomonadota;c_Alphaproteobacteria;o_Rhodospirillales;f_Acetobacteraceae;g_Acidiphilium;s_Acidiphilium multivorum	k_Bacteria;p_Actinomycetota;c_Actinomycetes;o_Pseudonocardiales;f_Pseudonocardiaceae;g_Pseudonocardia;s_Pseudonocardia asaccharolytica	k_Bacteria;p_Cyanobacteriota;c_Cyanophyceae;o_Nostocales;f_Symphyonemataceae				k_Bacteria;p_Pseudomonadota;c_Alphaproteobacteria;o_Sphingomonadales;f_Sphingomonadaceae;g_Sphingomonas;s_Sphingomonas sp. LM7	k_Bacteria;p_Pseudomonadota;c_Alphaproteobacteria;o_Hyphomicrobiales;f_Devosiaceae;g_Pelagibacterium;s_Pelagibacterium sediminicola	k_Bacteria;p_Actinomycetota;c_Actinomycetes;o_Propionibacteriales;f_Nocardioidaceae;g_Nocardioides;s_Nocardioides sp. W7
	k_Bacteria;p_Pseudomonadota;c_Alphaproteobacteria;o_Rhodospirillales;f_Acetobacteraceae;g_Acidiphilium;s_Acidiphilium sp. AL	k_Bacteria;p_Actinomycetota;c_Actinomycetes;o_Pseudonocardiales;f_Pseudonocardiaceae;g_Pseudonocardia;s_Pseudonocardia bannensis	k_Bacteria;p_Cyanobacteriota;c_Cyanophyceae;o_Nostocales;f_Symphyonemataceae;g_Mastigocladopsis				k_Bacteria;p_Pseudomonadota;c_Alphaproteobacteria;o_Sphingomonadales;f_Sphingomonadaceae;g_Sphingomonas;s_Sphingomonas sp. QA11	k_Bacteria;p_Pseudomonadota;c_Alphaproteobacteria;o_Hyphomicrobiales;f_Devosiaceae;g_Pelagibacterium;s_Pelagibacterium sp. SCN 64-44	k_Bacteria;p_Actinomycetota;c_Actinomycetes;o_Propionibacteriales;f_Nocardioidaceae;g_Nocardioides;s_Nocardioides sp. WL0053
	k_Bacteria;p_Pseudomonadota;c_Alphaproteobacteria;o_Rhodospirillales;f_Acetobacteraceae;g_Acidisoma	k_Bacteria;p_Actinomycetota;c_Actinomycetes;o_Pseudonocardiales;f_Pseudonocardiaceae;g_Pseudonocardia;s_Pseudonocardia broussonetiae	k_Bacteria;p_Cyanobacteriota;c_Cyanophyceae;o_Nostocales;f_Symphyonemataceae;g_Mastigocladopsis;s_Mastigocladopsis repens				k_Bacteria;p_Pseudomonadota;c_Alphaproteobacteria;o_Sphingomonadales;f_Sphingomonadaceae;g_Sphingomonas;s_Sphingomonas sp. RB56-2	k_Bacteria;p_Pseudomonadota;c_Alphaproteobacteria;o_Hyphomicrobiales;f_Devosiaceae;g_Pelagibacterium;s_Pelagibacterium sp. YIM 151497	k_Bacteria;p_Actinomycetota;c_Actinomycetes;o_Propionibacteriales;f_Nocardioidaceae;g_Nocardioides;s_Nocardioides sp. zg-1228
	k_Bacteria;p_Pseudomonadota;c_Alphaproteobacteria;o_Rhodospirillales;f_Acetobacteraceae;g_Acidisoma;s_Acidisoma sp. S159	k_Bacteria;p_Actinomycetota;c_Actinomycetes;o_Pseudonocardiales;f_Pseudonocardiaceae;g_Pseudonocardia;s_Pseudonocardia cypriaca	k_Bacteria;p_Cyanobacteriota;c_Cyanophyceae;o_Nostocales;f_Tolypothrichaceae				k_Bacteria;p_Pseudomonadota;c_Alphaproteobacteria;o_Sphingomonadales;f_Sphingomonadaceae;g_Sphingomonas;s_Sphingomonas xanthus	k_Bacteria;p_Pseudomonadota;c_Alphaproteobacteria;o_Hyphomicrobiales;f_Devosiaceae;g_Pelagibacterium;s_Pelagibacterium xiamenense	k_Bacteria;p_Actinomycetota;c_Actinomycetes;o_Propionibacteriales;f_Nocardioidaceae;g_Nocardioides;s_Nocardioides sp. zg-1230
	k_Bacteria;p_Pseudomonadota;c_Alphaproteobacteria;o_Rhodospirillales;f_Acetobacteraceae;g_Acidisphaera	k_Bacteria;p_Actinomycetota;c_Actinomycetes;o_Pseudonocardiales;f_Pseudonocardiaceae;g_Pseudonocardia;s_Pseudonocardia hierapolitana	k_Bacteria;p_Cyanobacteriota;c_Cyanophyceae;o_Nostocales;f_Tolypothrichaceae;g_Hassalia				k_Bacteria;p_Pseudomonadota;c_Alphaproteobacteria;o_Sphingomonadales;f_Sphingomonadaceae;g_Sphingopyxis;s_Sphingopyxis sp. 113P3	k_Bacteria;p_Pseudomonadota;c_Alphaproteobacteria;o_Hyphomicrobiales;f_Hyphomicrobiaceae	k_Bacteria;p_Actinomycetota;c_Actinomycetes;o_Propionibacteriales;f_Nocardioidaceae;g_Nocardioides;s_Nocardioides sp. zg-1308
	k_Bacteria;p_Pseudomonadota;c_Alphaproteobacteria;o_Rhodospirillales;f_Acetobacteraceae;g_Acidisphaera;s_Acidisphaera rubrifaciens	k_Bacteria;p_Actinomycetota;c_Actinomycetes;o_Pseudonocardiales;f_Pseudonocardiaceae;g_Pseudonocardia;s_Pseudonocardia kunmingensis	k_Bacteria;p_Cyanobacteriota;c_Cyanophyceae;o_Nostocales;f_Tolypothrichaceae;g_Hassalia;s_Hassalia byssoidea				k_Bacteria;p_Pseudomonadota;c_Alphaproteobacteria;o_Unclassified;f_Unclassified;g_Unclassified;s_Alphaproteobacteria bacterium	k_Bacteria;p_Pseudomonadota;c_Alphaproteobacteria;o_Hyphomicrobiales;f_Hyphomicrobiaceae;g_Caenibius	k_Bacteria;p_Actinomycetota;c_Actinomycetes;o_Propionibacteriales;f_Nocardioidaceae;g_Nocardioides;s_Nocardioides terrigena
	k_Bacteria;p_Pseudomonadota;c_Alphaproteobacteria;o_Rhodospirillales;f_Acetobacteraceae;g_Acidisphaera;s_Acidisphaera sp. L21	k_Bacteria;p_Actinomycetota;c_Actinomycetes;o_Pseudonocardiales;f_Pseudonocardiaceae;g_Pseudonocardia;s_Pseudonocardia nigra	k_Bacteria;p_Cyanobacteriota;c_Cyanophyceae;o_Nostocales;f_Tolypothrichaceae;g_Tolypothrix				k_Bacteria;p_Pseudomonadota;c_Betaproteobacteria;o_Burkholderiales;f_Alcaligenaceae;g_Achromobacter;s_Achromobacter spanius	k_Bacteria;p_Pseudomonadota;c_Alphaproteobacteria;o_Hyphomicrobiales;f_Hyphomicrobiaceae;g_Caenibius;s_Caenibius sp. WL	k_Bacteria;p_Actinomycetota;c_Actinomycetes;o_Propionibacteriales;f_Nocardioidaceae;g_Nocardioides;s_Nocardioides ungokensis
[truncated: 1,276 more rows]
